# Supplementary material for: Genetic Mapping of Seven Kinds of Locus for Resistance to Asian Soybean Rust
Source: Plants (Basel). 2023 Jun 9;12(12):2263. doi: 10.3390/plants12122263 (PMC10303739; doi:10.3390/plants12122263)
Supplement: Supplementary file 1 [file plants-12-02263-s001.zip]

Archive with 2 entries (2 files):
- Figure_S1.pptx
- Supplementary_Material_2_Yamanaka.xlsx
