# Supplementary material for: Genetic Mapping of Seven Kinds of Locus for Resistance to Asian Soybean Rust
Source: Plants (Basel). 2023 Jun 9;12(12):2263. doi: 10.3390/plants12122263 (PMC10303739; doi:10.3390/plants12122263)
Supplement: Supplementary file 1 [file plants-12-02263-s001.zip › Supplementary_Material_2_Yamanaka.xlsx]

## Sheet: Pop.#1
	Phenotype (Resistance)				Genotype (Marker)
ID	NoU	%LU	SL	Rpp1	Sct_199	Sat_117	Satt_191	BARCSOYSSR18_1793	BARCSOYSSR18_1854	BARCSOYSSR18_1856	Sat_064	SSR24	BARCSOYSSR18_1861	Sat_372
BRS184	3.13333	1	3	(A)	(A)	(A)	(A)	(A)	(A)	(A)	(A)	(A)	(A)	(A)
Xiao Jin Huang	1.13333	0.866667	1.43333	(B)	(B)	(B)	(B)	(B)	(B)	(B)	(B)	(B)	(B)	(B)
F1	1.46667	1	1.9	C	H	B	B	B	B	B	B	B	B	B
F2	1.13333	0.866667	1.43333	C	B	B	B	B	H	H	H	H	H	H
F3	1.1	0.966667	1.76667	C	H	H	H	H	H	H	H	H	H	H
F4	1.83333	1	2	C	B	B	B	H	H	H	H	H	H	H
F5	1.66667	0.966667	1.86667	C	H	H	H	H	H	H	H	H	H	H
F6	1.4	1	1.63333	C	H	H	H	H	H	H	H	H	H	H
F7	2.9	1	3	A	A	A	A	A	A	A	A	A	A	A
F8	0.833333	0.766667	1.03333	C	H	H	H	H	H	H	H	H	H	H
F9	2.96667	1	3	A	A	A	A	A	A	A	A	A	A	A
F10	1.73333	1	1.86667	C	B	B	B	B	B	B	B	B	B	B
F11	1.63333	1	1.83333	C	H	H	H	H	H	H	H	H	H	H
F12	2.96667	1	3	A	A	A	A	A	A	A	A	A	A	H
F13	1.76667	1	2	C	H	H	H	H	H	H	H	H	H	H
F14	1.53333	0.966667	1.73333	C	B	B	B	B	B	B	B	B	B	B
F15	1.76667	0.9	1.96667	C	H	H	H	H	H	H	H	H	H	H
F16	3.03333	1	3	A	A	A	A	A	A	A	A	A	A	A
F17	2	1	2	C	A	A	A	H	H	H	H	H	H	H
F18	2.9	1	3	A	A	A	A	A	A	A	A	A	A	A
F19	3.13333	1	3	A	A	A	A	A	A	A	A	A	A	A
F20	2	1	1.93333	C	H	H	H	H	H	H	H	H	H	A
F21	1.7	1	2	C	B	B	B	H	H	H	H	H	H	H
F22	2	1	2	C	H	H	H	H	H	H	H	H	H	H
F23	1.93333	1	2	C	B	B	B	B	B	B	B	B	B	B
F24	1.7	1	2	C	H	H	H	H	H	H	H	H	H	H
F25	3	1	3	A	A	A	A	A	A	A	A	A	A	A
F26	1.1	1	1.66667	C	B	B	B	B	B	B	B	B	H	H
F27	3.2	1	3	A	H	H	H	A	A	A	A	A	A	A
F28	2.9	1	3	A	A	A	A	A	A	A	A	A	A	A
F29	1.3	0.966667	1.9	C	B	B	B	B	B	B	B	B	B	B
F30	1.56667	0.966667	1.86667	C	A	A	A	A	H	H	H	H	H	H
F31	3.1	1	3	A	A	A	A	A	A	A	A	A	A	A
F32	1.6	1	1.9	C	H	H	H	H	H	H	H	H	H	H
F33	1.76667	1	2	C	B	B	B	B	B	B	B	B	B	H
F34	3.06667	1	3	A	A	A	A	A	A	A	A	A	A	A
F35	3.1	1	3	A	A	A	A	A	A	A	A	A	A	A
F36	3	1	3	A	H	H	H	H	A	A	A	A	A	A
F37	1.5	0.933333	1.76667	C	H	H	H	H	H	H	H	H	H	H
F38	1.96667	1	1.9	C	B	B	B	B	B	B	B	B	B	B
F39	1.6	1	1.96667	C	H	B	B	B	B	B	B	B	B	B
F40	1.6	1	1.93333	C	B	B	B	B	B	B	B	B	B	B
F41	1.63333	1	1.96667	C	H	H	H	H	H	H	H	H	H	H
F42	1.93333	1	1.96667	C	H	H	H	H	H	H	H	H	H	H
F43	1.9	1	1.96667	C	H	H	H	H	H	H	H	H	H	H
F44	1.56667	1	1.93333	C	H	H	H	H	H	H	H	H	H	H
F45	1.63333	1	1.83333	C	H	H	H	H	H	H	H	H	H	H
F46	1.13333	0.8	1.16667	C	A	A	A	A	H	H	H	H	H	H
F47	1.73333	1	2	C	B	B	B	B	B	B	B	B	B	B
F48	1.63333	0.966667	1.9	C	H	H	H	H	H	H	H	H	H	H
F49	1.13333	1	1.9	C	B	H	H	H	H	H	H	H	H	H
F50	1.76667	1	2	C	H	H	H	H	H	H	H	H	H	H
F51	1.8	1	1.93333	C	H	H	H	H	H	H	H	H	H	H
F52	1.6	1	2	C	H	H	H	H	H	H	H	H	H	H
F53	1.1	0.966667	1.53333	C	H	H	H	H	H	H	H	H	H	H
F54	1.36667	1	1.56667	C	H	H	H	H	H	H	H	H	H	H
F55	3.03333	1	3	A	H	H	H	H	A	A	A	A	A	A
F56	0.966667	0.933333	1	C	A	H	H	H	H	H	H	H	H	H
F57	1.1	0.966667	1.43333	C	H	H	H	H	H	H	H	H	H	H
F58	1.73333	1	2	C	B	B	B	B	B	B	B	B	B	B
F59	1.6	1	2	C	B	B	B	B	B	B	B	B	B	B
F60	3.16667	1	3	A	A	A	A	A	A	A	A	A	A	A
F61	1.6	1	1.73333	C	H	H	H	H	H	H	H	H	H	H
F62	1.8	1	2	C	H	H	H	H	H	H	H	H	H	H
F63	2.96667	1	3	A	A	A	A	A	A	A	A	A	A	A
F64	2.93333	1	3	A	H	H	H	H	H	H	H	H	H	B
F65	1.8	1	1.96667	C	H	H	H	H	H	H	H	H	H	H
F66	1.8	1	1.96667	C	H	H	H	H	H	H	H	H	H	H
F67	1.66667	1	2	C	B	B	B	B	B	B	B	B	B	B
F68	3.06667	1	3	A	A	A	A	A	A	A	A	A	A	A
F69	1.46667	1	1.36667	C	H	H	H	H	B	B	B	B	B	B
F70	1.86667	1	1.93333	C	H	H	H	H	B	B	B	B	B	B
F71	3.23333	1	3	A	H	H	A	A	A	A	A	A	A	A
F72	1.7	1	1.76667	C	B	B	B	B	B	B	B	B	B	B
F73	1.86667	1	2	C	B	B	B	B	B	B	B	B	B	B
F74	1.76667	1	1.96667	C	H	H	H	H	H	H	H	H	H	H
F75	1.76667	1	2	C	B	B	B	B	B	B	B	B	B	B
F76	1.7	1	1.96667	C	H	H	H	H	H	H	H	H	H	H
F77	1.76667	1	1.96667	C	H	B	B	B	B	B	B	B	B	B
F78	3.13333	1	3	A	H	H	H	H	H	H	H	H	H	H
F79	1.46667	0.966667	1.83333	C	H	H	H	H	H	H	H	H	H	H
F80	1.66667	1	2	C	B	B	B	B	B	B	B	B	B	B
F81	1.6	1	2	C	B	B	B	B	H	H	H	H	H	H
F82	3.03333	1	3	A	A	A	A	A	A	A	A	A	A	A
F83	3.03333	1	3	A	A	A	A	A	A	A	A	A	A	A
F84	1.04167	0.666667	1.08696	C	H	H	H	H	H	H	H	H	H	H
F85	1.13333	0.833333	1.2	C	H	H	H	H	H	H	H	H	H	H
F86	2.96667	1	3	A	A	A	A	A	A	A	A	A	A	A
F87	1.86667	1	2	C	B	B	B	B	B	B	B	B	B	B
F88	3.13333	1	3	A	A	A	A	-	-	-	A	-	-	A
F89	1.8	1	1.56667	C	H	-	H	H	H	H	H	H	H	H
F90	1.21739	0.956522	1.13043	C	B	-	B	B	B	B	-	B	B	B

## Sheet: #2
	Phenotype (Resistance)				Genotype (Marker)
ID	NoU	%LU	SL	Rpp1	Sct_199	Satt191	Sat_117	Sct_187	Sat_064	SSR66	SSR24	BARCSOYSSR_18_1861	Sat_372
BRS184	1.61667	0.916667	1.96667	(A)	(A)	(A)	(A)	(A)	(A)	(A)	(A)	(A)	(A)
Himeshirazu	0	0	0	(B)	(B)	(B)	(B)	(B)	(B)	(B)	(B)	(B)	(B)
H-1	0	0	0	C	H	H	H	H	H	H	H	H	H
H-2	0	0	0	C	H	H	H	H	H	H	H	H	H
H-3	0	0	0	C	A	H	H	H	H	H	H	H	H
H-4	1.33333	0.933333	1.96667	A	A	A	A	A	A	A	A	A	A
H-5	0	0	0	C	H	H	H	H	H	H	H	H	H
H-6	0	0	0	C	H	H	H	H	H	H	H	H	H
H-7	0	0	0	C	B	B	B	B	B	B	B	B	B
H-8	0	0	0	C	H	H	H	H	H	H	H	H	H
H-9	0	0	0	C	H	H	H	H	H	H	H	H	H
H-10	0	0	0	C	H	H	H	H	H	H	H	H	H
H-11	0	0	0	C	H	H	H	H	H	H	H	H	H
H-12	0	0	0	C	H	H	H	H	H	H	H	H	H
H-13	0	0	0	C	B	B	B	B	B	B	B	B	B
H-14	0	0	0	C	H	H	H	H	H	H	H	H	H
H-15	0	0	0	C	H	H	H	H	H	H	H	H	H
H-16	0	0	0	C	B	B	B	B	B	B	B	B	B
H-17	0	0	0	C	B	B	B	B	B	B	B	B	B
H-18	0	0	0	C	B	B	B	B	B	B	B	B	B
H-19	0	0	0	C	B	B	B	B	B	B	B	B	B
H-20	0	0	0	C	H	H	H	H	H	H	H	H	H
H-21	0	0	0	C	H	H	H	H	H	H	H	H	H
H-22	0	0	0	C	B	B	B	B	B	B	B	B	B
H-23	1.53333	0.966667	2.03333	A	A	A	A	A	A	A	A	A	A
H-24	0	0	0	C	B	B	B	B	B	B	B	B	B
H-25	1.36667	1	2.16667	A	A	A	A	A	A	A	A	A	H
H-26	0	0	0	C	H	H	H	H	H	H	H	H	H
H-27	0	0	0	C	B	B	B	B	B	B	B	B	B
H-28	0	0	0	C	A	H	H	H	H	H	H	B	B
H-29	0	0	0	C	H	H	H	H	H	H	H	H	H
H-30	0	0	0	C	H	B	B	B	B	B	B	B	B
H-31	1.73333	0.933333	2.26667	A	H	A	A	A	A	A	A	A	A
H-32	1.93333	1	2.03333	A	A	A	A	A	A	A	A	A	A
H-33	0	0	0	C	H	H	H	H	H	H	H	H	H
H-34	0	0	0	C	H	H	H	H	H	H	H	H	H
H-35	0	0	0	C	B	B	B	B	B	B	B	B	B
H-36	0	0	0	C	H	H	H	H	H	H	H	H	H
H-37	1.23333	0.933333	1.86667	A	A	A	A	A	A	A	A	A	A
H-38	0	0	0	C	H	B	B	B	B	B	B	B	B
H-39	0	0	0	C	H	H	H	H	H	H	H	H	H
H-40	1.36667	0.933333	1.93333	A	A	A	A	A	A	A	A	A	A
H-41	1.2	0.833333	1.7	A	A	A	A	A	A	A	A	A	A
H-42	1.5	0.866667	1.9	A	A	A	A	A	A	A	A	A	A
H-43	0	0	0	C	B	B	B	B	B	B	B	B	B
H-44	0	0	0	C	B	B	B	B	B	B	B	B	B
H-45	1.46667	1	2.06667	A	A	A	A	A	A	A	A	A	A
H-46	1.43333	0.933333	1.8	A	A	A	A	A	A	A	A	A	A
H-47	1.56667	0.966667	1.83333	A	A	A	A	A	A	A	A	A	A
H-48	1.63333	0.866667	1.73333	A	A	A	A	A	A	A	A	A	A
H-49	0	0	0	C	H	H	H	H	H	H	H	H	H
H-50	0	0	0	C	B	B	B	B	B	B	B	B	B
H-51	0	0	0	C	A	A	H	H	H	H	H	H	H
H-52	0	0	0	C	B	B	B	B	H	H	H	H	H
H-53	1.43333	0.866667	1.96667	A	A	A	A	A	A	A	A	A	A
H-54	0	0	0	C	H	H	H	H	H	H	H	H	H
H-55	0	0	0	C	B	B	B	B	B	B	B	B	B
H-56	0	0	0	C	H	B	B	B	B	B	B	B	B
H-57	0	0	0	C	H	H	H	H	H	H	H	H	H
H-58	0	0	0	C	B	B	B	B	B	B	B	B	B
H-59	0	0	0	C	H	H	H	H	H	H	H	H	H
H-60	0	0	0	C	B	B	B	B	B	B	B	B	B
H-61	0	0	0	C	B	B	B	B	B	B	B	B	B
H-62	0	0	0	C	B	B	B	H	H	H	H	H	H
H-63	0	0	0	C	H	H	H	B	B	B	B	B	B
H-65	0	0	0	C	B	B	H	H	H	H	H	H	H
H-66	0	0	0	C	H	H	H	H	H	H	H	H	H
H-67	0	0	0	C	H	H	H	H	H	H	H	H	B
H-69	0	0	0	C	H	H	H	B	H	H	H	H	H
H-70	1.23333	0.866667	1.73333	A	A	A	A	A	A	A	A	A	A
H-71	0	0	0	C	H	H	H	H	H	H	H	H	H
H-73	1.43333	0.933333	1.8	A	H	H	H	A	A	A	A	A	A
H-74	0	0	0	C	H	H	H	H	H	H	H	H	H
H-75	0	0	0	C	H	H	H	H	H	H	H	H	H
H-76	1.53333	0.933333	1.93333	A	A	A	A	A	A	A	A	A	A
H-77	0	0	0	C	A	A	A	H	H	H	H	H	H
H-78	0	0	0	C	H	H	H	H	H	H	H	H	H
H-79	1.46667	0.9	1.9	A	A	A	A	A	A	A	A	A	A
H-80	0	0	0	C	H	H	H	H	H	H	H	H	H
H-81	1.3	0.966667	1.93333	A	A	A	A	A	A	A	A	A	A
H-82	1.93333	1	2	A	A	A	A	A	A	A	A	A	A
H-83	0	0	0	C	H	H	H	H	H	H	H	H	H
H-84	0	0	0	C	H	H	H	H	H	H	H	H	H
H-85	2.06667	0.933333	2.03333	A	A	A	A	A	A	A	A	A	A
H-86	0	0	0	C	B	B	B	H	H	H	H	H	H
H-87	0	0	0	C	B	B	B	H	H	H	H	H	H
H-88	0	0	0	C	H	H	H	H	H	H	H	H	H
H-89	0	0	0	C	H	H	H	H	H	H	H	H	H
H-90	0	0	0	C	B	H	H	H	H	H	H	H	H
H-91	0	0	0	C	B	B	B	B	B	B	B	B	B
H-92	1.6	0.9	1.93333	A	A	A	A	A	A	A	A	A	A
H-93	0	0	0	C	B	B	B	B	H	H	H	H	H
H-94	0	0	0	C	H	H	H	H	H	H	H	H	H
H-95	0	0	0	C	B	B	B	B	B	B	B	B	B
H-96	0	0	0	C	B	B	B	B	B	B	B	B	B
H-97	0	0	0	C	H	H	H	B	B	B	B	B	B
H-98	0	0	0	C	H	H	H	H	H	H	H	H	H
H-99	0	0	0	C	H	H	H	B	B	B	B	B	B
H-100	1.5	0.866667	1.66667	A	H	H	H	A	A	A	A	A	A
H-101	1.1	0.933333	1.73333	A	A	A	A	A	A	A	A	A	A
H-102	0	0	0	C	H	H	H	H	H	H	H	H	H
H-103	0	0	0	C	A	H	H	H	H	H	H	H	H
H-104	0	0	0	C	A	A	A	B	B	B	B	B	B
H-105	0	0	0	C	B	B	B	B	B	B	B	B	B
H-106	0	0	0	C	A	A	A	H	H	H	H	H	H
H-107	0	0	0	C	A	H	H	H	H	H	H	H	H
H-108	0	0	0	C	H	H	H	H	H	H	H	H	H
H-109	0	0	0	C	H	H	H	H	H	H	H	H	H
H-110	1.46667	0.933333	1.83333	A	A	A	A	A	A	A	A	A	A
H-111	1.56667	0.9	1.8	A	A	A	A	A	A	A	A	A	A
H-112	2.1	0.966667	1.9	A	H	A	A	A	A	A	A	A	A
H-113	0	0	0	C	B	B	B	B	B	B	B	B	B
H-114	0	0	0	C	H	H	H	H	H	H	H	H	H
H-115	0	0	0	C	H	H	H	H	H	H	H	H	H
H-116	1.66667	0.9	1.8	A	A	A	A	A	A	A	A	A	A
H-117	1.2	0.766667	1.53333	A	A	A	A	A	A	A	A	A	A
H-118	1.5	0.966667	1.83333	A	A	A	A	A	A	A	A	A	A
H-119	0	0	0	C	B	H	H	H	H	H	H	H	H
H-120	0	0	0	C	H	H	H	H	H	H	H	H	H
H-121	0	0	0	C	B	B	B	B	B	B	B	B	H
H-122	0	0	0	C	H	H	H	H	H	H	H	H	H
H-123	0	0	0	C	B	B	B	B	B	B	B	B	B

## Sheet: #3
		Phenotype (Resistance)				Genotype (Marker)
ID		NoU	%LU	SL	Rpp1	Sat_117	BARCSOYSSR18_1793	Sct_187	Sat_064	SSR24	Sat_372
BRS184		2.3	1	3	(A)	(A)	(A)	(A)	(A)	(A)	(A)
WC2(KS1034)		0	0	0	(B)	(B)	(B)	(B)	(B)	(B)	(B)
WC2-	1	1.75	1	2.25	A	A	A	A	A	A	A
WC2-	2	0	0	0	C	H	H	B	B	B	B
WC2-	3	0	0	0	C	B	B	B	B	B	B
WC2-	4	0	0	0	C	H	H	H	H	H	H
WC2-	5	0	0	0	C	H	H	H	H	H	H
WC2-	6	0	0	0	C	B	B	B	B	B	B
WC2-	7	2.26667	1	2.66667	A	A	A	A	A	A	A
WC2-	8	0	0	0	C	H	H	H	H	H	H
WC2-	9	1.96667	1	2.5	A	A	A	A	A	A	A
WC2-	10	0	0	0	C	B	B	B	B	B	B
WC2-	11	0	0	0	C	B	B	B	B	B	B
WC2-	12	0	0	0	C	B	B	B	B	B	B
WC2-	13	0.133333	0.133333	0.133333	C	H	H	H	H	H	H
WC2-	14	1.53333	1	2.86667	A	A	A	A	A	A	A
WC2-	15	0	0	0	C	B	B	B	B	B	B
WC2-	16	1.56667	1	3	A	A	A	A	A	A	A
WC2-	17	1.5	1	2.56667	A	A	A	A	A	A	A
WC2-	18	0	0	0	C	H	H	H	H	H	H
WC2-	19	0	0	0	C	H	H	H	H	H	H
WC2-	20	0	0	0	C	H	H	H	H	H	H
WC2-	21	0	0	0	C	H	H	H	H	H	H
WC2-	22	1.73333	1	2.9	A	A	A	A	A	A	A
WC2-	23	0.1	0.1	0.1	C	H	H	H	H	H	H
WC2-	24	0	0	0	C	B	B	B	B	B	B
WC2-	25	0.0333333	0.0333333	0.0333333	C	H	H	H	H	H	H
WC2-	26	0	0	0	C	H	H	H	H	H	H
WC2-	27	0	0	0	C	B	B	B	B	B	B
WC2-	28	1.6	1	2.6	A	H	H	H	H	H	H
WC2-	29	0.0333333	0.0333333	0.0333333	C	B	B	H	H	H	H
WC2-	30	0	0	0	C	B	B	B	B	B	B
WC2-	31	0	0	0	C	H	H	H	H	H	H
WC2-	32	0	0	0	C	H	H	H	H	H	H
WC2-	33	2.33333	1	3	A	A	A	A	A	A	A
WC2-	34	1.53333	1	2.83333	A	A	A	A	A	A	A
WC2-	35	0	0	0	C	H	H	H	H	H	H
WC2-	36	0	0	0	C	H	H	H	B	B	B
WC2-	37	0	0	0	C	H	H	H	H	H	H
WC2-	38	0	0	0	C	B	B	B	B	B	B
WC2-	39	0.566667	0.466667	0.533333	C	H	H	H	H	H	H
WC2-	40	0	0	0	C	B	B	H	H	H	H
WC2-	41	0	0	0	C	H	H	H	H	H	H
WC2-	42	1.6875	1	3	A	A	A	A	A	A	A
WC2-	43	1.8	1	3	A	A	A	A	A	A	A
WC2-	44	0	0	0	C	B	B	B	B	B	B
WC2-	45	2.03333	1	3	A	A	A	A	A	A	A
WC2-	46	2.33333	1	2.91667	A	A	A	A	A	A	A
WC2-	47	0	0	0	C	B	B	B	B	B	B
WC2-	48	1.53333	0.9	2.46667	A	H	H	H	H	H	H
WC2-	49	0	0	0	C	H	H	H	H	H	H
WC2-	50	0	0	0	C	B	B	B	B	B	B
WC2-	51	0	0	0	C	H	H	H	H	H	H
WC2-	52	0.0769231	0.0769231	0.0769231	C	H	H	H	H	H	H
WC2-	53	0.0333333	0.0333333	0.0333333	C	H	H	H	H	H	H
WC2-	54	0	0	0	C	B	B	B	B	B	H
WC2-	55	0	0	0	C	H	H	H	H	H	H
WC2-	56	0	0	0	C	B	B	B	B	B	B
WC2-	57	0	0	0	C	B	B	B	B	B	B
WC2-	58	0	0	0	C	H	H	H	H	H	H
WC2-	59	1.6	1	1.96667	A	A	A	A	A	A	A
WC2-	60	0	0	0	C	H	H	H	H	H	H
WC2-	61	0	0	0	C	H	H	H	H	H	H
WC2-	62	0	0	0	C	B	B	B	B	B	B
WC2-	63	0	0	0	C	B	B	B	B	B	H
WC2-	64	1.7	1	2.83333	A	A	A	A	A	A	A
WC2-	65	0.0454545	0.0454545	0.0454545	C	H	H	H	H	H	H
WC2-	66	0	0	0	C	B	B	B	H	H	H
WC2-	67	0	0	0	C	A	A	H	H	H	H
WC2-	68	0	0	0	C	H	H	H	H	H	H
WC2-	69	1.86667	1	2.86667	A	A	A	A	A	A	A
WC2-	70	0	0	0	C	H	H	H	B	B	B
WC2-	71	0	0	0	C	H	H	H	H	H	H
WC2-	72	0	0	0	C	B	B	B	B	B	B
WC2-	73	0	0	0	C	B	B	B	B	B	B
WC2-	74	0	0	0	C	H	H	H	H	H	H
WC2-	75	0	0	0	C	B	B	B	B	B	B
WC2-	76	0	0	0	C	H	H	H	H	H	H
WC2-	77	0	0	0	C	H	H	H	H	H	H
WC2-	78	1.86667	1	3	A	A	A	A	A	A	H
WC2-	79	0	0	0	C	H	H	H	H	H	H
WC2-	80	0	0	0	C	H	H	H	H	H	H
WC2-	81	1.83333	1	2.9	A	H	H	A	A	A	A
WC2-	82	0	0	0	C	B	B	B	B	B	B
WC2-	83	0	0	0	C	B	B	B	B	B	B
WC2-	84	0	0	0	C	H	H	H	H	H	H
WC2-	85	0	0	0	C	H	H	H	H	H	H
WC2-	86	0	0	0	C	B	B	B	B	B	B
WC2-	87	2	1	2.41667	A	A	A	A	A	A	A
WC2-	88	0	0	0	C	B	B	B	B	B	B
WC2-	89	1.83333	1	3	A	A	A	A	A	A	H
WC2-	90	0	0	0	C	H	H	H	H	H	H
WC2-	91	0	0	0	C	B	B	B	B	B	H
WC2-	92	1.86667	1	2.9	A	H	H	A	A	A	A
WC2-	93	0	0	0	C	B	B	B	B	B	B
WC2-	94	0	0	0	C	H	H	H	H	H	H
WC2-	95	0	0	0	C	B	B	B	B	B	B
WC2-	96	0	0	0	C	H	H	H	H	H	H
WC2-	97	0	0	0	C	H	H	H	H	H	H
WC2-	98	1.93333	1	3	A	H	H	A	A	A	A
WC2-	99	0	0	0	C	H	H	H	H	H	H
WC2-	100	0	0	0	C	B	B	B	B	B	B
WC2-	101	0	0	0	C	H	H	H	H	H	H
WC2-	102	0	0	0	C	H	H	H	H	H	H
WC2-	103	0	0	0	C	H	H	H	H	H	H
WC2-	104	0	0	0	C	H	H	H	H	H	H
WC2-	105	0	0	0	C	B	B	B	B	B	B
WC2-	106	0	0	0	C	H	H	B	B	B	B
WC2-	107	0	0	0	C	H	H	H	A	A	A
WC2-	108	0.733333	0.7	0.833333	C	H	H	H	H	H	H
WC2-	109	1.86667	1	3	A	A	A	A	A	A	A
WC2-	110	0	0	0	C	H	B	B	B	B	B
WC2-	111	0	0	0	C	B	B	B	B	B	B
WC2-	112	0	0	0	C	H	H	H	H	H	H
WC2-	113	0	0	0	C	H	H	H	H	H	H
WC2-	114	0	0	0	C	B	B	B	B	B	B
WC2-	115	0	0	0	C	H	H	H	H	H	H
WC2-	116	1.83333	1	2.9	A	A	A	A	A	A	A
WC2-	117	1.8	1	3	A	A	A	A	A	A	A
WC2-	120	0	0	0	C	B	B	B	B	B	B
WC2-	121	1.93333	1	3	A	A	A	A	A	A	A
WC2-	122	0	0	0	C	B	B	B	B	B	B
WC2-	123	0	0	0	C	H	H	H	H	H	H
WC2-	124	1.86667	1	3	A	A	A	A	A	A	A
WC2-	125	0	0	0	C	H	H	H	H	H	H
WC2-	126	0	0	0	C	H	H	H	H	H	H
WC2-	127	0	0	0	C	B	H	H	H	H	H
WC2-	128	0	0	0	C	B	B	B	B	B	B
WC2-	129	2	1	3	A	A	A	A	A	A	A
WC2-	130	0	0	0	C	H	H	H	H	H	H
WC2-	131	0.1	0.1	0.1	C	H	H	H	H	H	H
WC2-	132	0	0	0	C	H	H	H	H	H	H
WC2-	133	1.8	1	3	A	B	B	H	A	A	A
WC2-	134	0	0	0	C	H	H	H	H	H	H
WC2-	135	0	0	0	C	B	B	B	B	B	B
WC2-	136	0	0	0	C	B	B	B	B	B	B
WC2-	137	0	0	0	C	H	H	H	H	H	H
WC2-	138	1.7	1	3	A	A	A	A	A	A	H
WC2-	139	0	0	0	C	B	B	B	B	B	B
WC2-	140	0	0	0	C	H	H	H	H	H	H
WC2-	141	0	0	0	C	B	B	B	B	B	B
WC2-	142	0	0	0	C	A	A	H	H	H	H
WC2-	143	1.86667	1	3	A	A	A	A	A	A	A
WC2-	144	0	0	0	C	B	B	B	B	B	B
WC2-	145	2.16667	1	2.96667	A	H	H	A	H	H	H
WC2-	146	0	0	0	C	B	B	B	H	H	H
WC2-	147	0	0	0	C	H	H	H	H	H	H
WC2-	148	0	0	0	C	H	H	H	H	H	H
WC2-	149	2.16667	1	2.86667	A	A	A	A	A	A	A
WC2-	150	0	0	0	C	B	B	B	B	B	B
WC2-	151	0	0	0	C	B	B	B	B	B	B
WC2-	152	1.06667	0.8	1.46667	C	H	H	H	H	H	H
WC2-	153	0	0	0	C	B	B	B	B	B	B
WC2-	154	0	0	0	C	B	B	B	B	B	B
WC2-	155	1.9	1	3	A	A	A	A	A	A	A
WC2-	156	0.0666667	0.0666667	0.0666667	C	H	H	H	H	H	H
WC2-	157	0	0	0	C	H	B	B	B	B	B
WC2-	158	0	0	0	C	B	B	B	B	B	B
WC2-	159	0	0	0	C	B	B	B	B	B	B
WC2-	160	0	0	0	C	H	H	H	B	B	B
WC2-	161	0	0	0	C	B	B	B	B	B	B
WC2-	162	0.75	0.708333	1.04167	C	H	H	H	H	H	H
WC2-	163	1.7	1	2.83333	A	A	A	A	A	A	A
WC2-	164	1.83333	1	2.5	A	H	H	H	H	H	H
WC2-	165	0.5	0.466667	0.866667	C	B	B	B	B	B	B

## Sheet: #4
	Phenotype (Resistance)				Genotype (Marker)
ID	NoU	%LU	SL	Rpp1-b	Sct_199	Sat_117	Satt191	Sat_064	SSR24	BARCSOYSSR18_1861	Sat_372
BRS184	3.53333	1	3	(A)	(A)	(A)	(A)	(A)	(A)	(A)	(A)
P1594767A	0	0	0	(B)	(B)	(B)	(B)	(B)	(B)	(B)	(B)
C1	0	0	0	C	B	B	B	B	B	B	B
C2	0	0	0	C	H	H	H	B	B	B	B
C3	0	0	0	C	B	B	B	B	B	B	B
C4	0	0	0	C	H	H	H	H	H	H	H
C5	0	0	0	C	H	H	H	H	H	H	H
C6	0	0	0	C	H	H	H	H	H	H	H
C7	0	0	0	C	A	A	A	H	H	H	H
C8	0	0	0	C	H	H	H	H	H	H	H
C9	0	0	0	C	H	H	H	H	H	H	H
C10	0	0	0	C	B	B	B	B	B	B	B
C11	2.26667	1	3	A	A	A	A	A	A	A	A
C13	0	0	0	C	H	H	H	H	H	H	H
C14	3.63333	1	3	A	A	A	A	A	A	A	A
C15	0	0	0	C	B	B	B	B	B	B	B
C16	0	0	0	C	H	H	H	H	H	H	H
C17	0	0	0	C	B	B	B	H	H	H	H
C18	0	0	0	C	B	H	H	H	H	H	H
C19	0	0	0	C	H	H	H	H	H	H	H
C20	0	0	0	C	H	H	H	H	H	H	H
C21	3	1	3	A	A	A	A	A	A	A	A
C22	2.26667	1	3	A	A	A	A	A	A	A	A
C23	0	0	0	C	B	B	B	B	B	B	B
C24	0	0	0	C	B	B	B	B	B	B	B
C25	0	0	0	C	H	H	H	B	B	B	B
C26	0	0	0	C	B	B	B	H	H	H	H
C27	0	0	0	C	A	H	H	H	H	H	H
C28	0.1	0.05	0.142857	C	H	H	H	H	H	H	H
C29	0	0	0	C	H	H	H	H	H	H	H
C30	0	0	0	C	H	H	H	H	H	H	H
C31	0	0	0	C	H	H	H	H	H	H	H
C32	0	0	0	C	B	B	B	B	B	B	B
C33	0	0	0	C	A	H	H	H	H	H	H
C34	2.26667	1	3	A	A	A	A	A	A	A	A
C35	0	0	0	C	H	H	H	H	H	H	H
C36	3	1	2.56667	A	A	A	A	A	A	A	A
C37	0	0	0	C	H	A	A	H	H	H	H
C38	2.7	1	3	A	A	A	A	A	A	A	A
C39	0	0	0	C	H	H	H	H	H	H	H
C40	0	0	0	C	H	H	H	H	H	H	H
C41	0	0	0	C	B	B	B	B	B	B	B
C42	2.76667	1	3	A	A	A	H	A	A	A	A
C43	0	0	0	C	H	H	H	H	H	H	H
C44	0	0	0	C	H	H	H	B	B	B	B
C45	0	0	0	C	H	H	H	H	H	H	H
C46	0	0	0	C	B	H	H	H	H	H	H
C47	0	0	0	C	H	H	H	H	H	H	H
C48	0	0	0	C	H	H	H	H	H	H	H
C49	0	0	0	C	H	H	H	H	H	H	H
C50	0	0	0	C	H	H	H	B	B	B	B
C51	2.46667	1	2.9	A	A	A	A	A	A	A	A
C52	2.8	1	2.86667	A	A	A	A	A	A	A	A
C53	0	0	0	C	H	H	H	H	H	H	H
C54	0	0	0	C	H	H	H	H	H	H	H
C55	0	0	0	C	H	H	H	H	H	H	H
C56	0	0	0	C	H	B	B	B	B	B	B
C57	0	0	0	C	B	B	B	B	B	B	B
C58	2.76667	1	2.56667	A	H	H	H	A	A	A	A
C59	0	0	0	C	H	H	H	H	H	H	H
C60	0	0	0	C	B	B	B	B	B	B	B
C61	0	0	0	C	H	H	H	H	H	H	H
C62	0	0	0	C	H	H	H	B	B	B	B
C63	0	0	0	C	H	H	H	H	H	H	H
C64	0	0	0	C	H	H	H	H	H	H	H
C65	0	0	0	C	A	A	A	H	H	H	H
C66	0	0	0	C	H	H	H	H	H	H	H
C67	3.66667	1	3	A	A	A	A	A	A	A	A
C68	2.76667	1	3	A	A	A	A	A	A	A	A
C69	0	0	0	C	H	H	H	H	H	H	H
C70	0	0	0	C	A	A	A	H	H	H	H
C71	0	0	0	C	B	B	B	H	H	H	H
C72	0	0	0	C	H	H	H	H	H	H	A
C73	0	0	0	C	B	B	B	H	H	H	H
C74	0	0	0	C	H	H	H	H	H	H	H
C75	0	0	0	C	H	H	H	H	H	H	H
C76	0	0	0	C	B	B	B	H	H	H	H
C77	0	0	0	C	H	H	H	H	H	H	H
C78	0.0666667	0.0333333	0.0333333	C	H	H	H	H	H	H	H
C79	0	0	0	C	H	H	H	H	H	H	H
C80	0	0	0	C	H	A	A	H	H	H	H
C81	0	0	0	C	H	H	H	H	H	H	H
C82	0	0	0	C	H	H	H	H	H	H	H
C83	0	0	0	C	H	H	H	H	H	H	H

## Sheet: #5
	Phenotype (Resistance)				Genotype (Marker)
ID	NoU	%LU	SL	Rpp1-b	Sat117	Sat_064	SSR66	SSR24	BARCSOYSSR18_1861	Sat_372
BRS184	3.6	1	3	(A)	(A)	(A)	(A)	(A)	(A)	(A)
PI587905	0.5	0.333333	0.533333	(B)	(B)	(B)	(B)	(B)	(B)	(B)
D1	0.433333	0.266667	0.466667	C	B	B	B	B	B	B
D2	0.15	0.15	0.2	C	H	H	H	H	H	H
D3	3.23333	1	3	A	A	A	A	A	A	A
D4	2.76667	1	3	A	H	A	A	A	A	A
D5	0	0	0	H	H	H	H	H	H	H
D6	0.222222	0.222222	0.285714	H	H	H	H	H	H	H
D7	0	0	0	C	H	B	B	B	B	B
D8	0	0	0	H	H	H	H	H	H	H
D9	0	0	0	H	H	H	H	H	H	H
D10	2.23333	1	3	A	A	A	A	A	A	A
D11	0	0	0	C	H	H	H	H	H	H
D12	3.63333	1	3	A	A	A	A	A	A	A
D13	0	0	0	H	H	H	H	H	H	H
D14	0.633333	0.633333	0.733333	C	H	H	H	H	H	H
D15	0.3	0.233333	0.266667	H	H	H	H	H	H	H
D16	0	0	0	C	B	B	B	B	B	B
D17	0	0	0	H	H	H	H	H	H	H
D18	3	1	3	A	A	A	A	A	A	A
D20	0	0	0	C	A	H	H	H	H	H
D21	0	0	0	C	B	B	B	B	B	B
D22	0	0	0	C	B	B	B	B	B	B
D23	0.266667	0.266667	0.266667	H	H	H	H	H	H	H
D24	0.1	0.1	0.133333	C	B	H	H	H	H	H
D25	0	0	0	C	B	B	B	B	B	B
D26	0.2	0.2	0.2	H	H	H	H	H	H	H
D27	0.133333	0.1	0.133333	H	H	H	H	H	H	H
D28	0.233333	0.2	0.266667	H	H	H	H	H	H	H
D29	0	0	0	C	H	H	H	H	H	H
D30	0.133333	0.1	0.166667	C	H	H	H	H	H	H
D31	4	1	3	A	A	A	A	A	A	A
D32	0.1	0.0666667	0.1	H	H	H	H	H	H	H
D33	0.0333333	0.0333333	0.0333333	H	H	H	H	H	H	H
D34	0	0	0	C	B	B	B	B	B	B
D35	0	0	0	H	A	H	H	H	H	H
D36	0	0	0	C	B	B	B	B	B	B
D37	0	0	0	C	B	B	B	B	B	B
D38	0	0	0	C	H	B	B	B	B	B
D39	0	0	0	C	B	B	B	B	B	B
D40	0	0	0	C	B	B	B	B	B	B
D41	0	0	0	C	H	H	H	H	H	H
D42	3.56667	1	3	A	A	A	A	A	A	A
D43	0	0	0	C	B	B	B	B	B	B
D44	2.7	1	3	A	A	A	A	A	A	A
D45	0.0333333	0.0333333	0.0333333	C	H	H	H	H	H	H
D46	3.1	1	2.7	A	A	A	A	A	A	A
D47	0.566667	0.533333	0.666667	C	H	H	H	H	H	H
D48	2.7	1	3	A	A	A	A	A	A	A
D49	0	0	0	H	H	H	H	H	H	H
D51	0.3	0.266667	0.333333	H	H	H	H	H	H	H
D52	3.43333	1	3	A	A	A	A	A	A	A
D53	0	0	0	C	B	B	B	B	B	B
D54	0	0	0	C	B	B	B	B	B	B
D55	0.233333	0.233333	0.266667	C	H	H	H	H	H	H
D56	3.03333	1	2.76667	A	A	A	A	A	A	A
D57	0	0	0	C	B	B	B	B	B	B
D58	0	0	0	C	B	B	B	B	B	B
D59	0.1	0.1	0.1	H	H	H	H	H	H	H
D60	0.047619	0.047619	0.047619	C	B	B	B	B	B	B
D61	0	0	0	C	B	B	B	B	B	B
D62	0.0333333	0.0333333	0.0333333	H	A	H	H	H	H	H
D63	0	0	0	C	H	B	B	B	B	B
D64	0.1	0.1	0.133333	H	A	H	H	H	H	H
D65	0	0	0	C	B	B	B	B	B	H
D66	0	0	0	C	H	B	B	B	B	B
D67	0.1	0.1	0.1	C	H	H	H	H	H	H
D68	0.0333333	0.0333333	0.0333333	H	H	H	H	H	H	H
D69	0.0666667	0.0666667	0.0666667	H	H	H	H	H	H	H
D70	2.76667	1	3	A	H	A	A	A	A	A
D71	0.366667	0.3	0.4	H	H	H	H	H	H	H
D72	0	0	0	H	H	H	H	H	H	H
D73	0	0	0	C	B	B	B	B	B	B
D74	0.166667	0.133333	0.2	H	H	H	H	H	H	H
D75	0.1	0.1	0.1	H	B	B	H	H	H	H
D76	0.0333333	0.0333333	0.0666667	H	H	H	H	H	H	H
D77	0	0	0	C	B	B	B	B	B	B
D78	0	0	0	C	H	H	H	H	H	H
D79	0	0	0	C	B	B	B	B	B	B
D80	0.0666667	0.0666667	0.0666667	H	H	H	H	H	H	H
D81	0.0666667	0.0333333	0.0666667	C	B	B	B	B	B	B
D82	3.9	1	3	A	A	A	A	A	A	A
D83	0	0	0	H	H	H	H	H	H	H
D84	0	0	0	C	B	B	B	B	B	B
D85	0.0666667	0.0666667	0.0666667	C	H	H	H	H	H	H
D86	3.1	1	3	A	A	A	A	A	A	A
D87	0	0	0	C	B	B	B	B	B	B
D88	0.933333	0.766667	1.33333	H	H	H	H	H	H	H
D89	0.433333	0.433333	0.8	H	H	H	H	H	H	H
D90	0	0	0	C	B	B	B	B	B	B
D91	0	0	0	C	B	B	B	B	B	B
D92	0.3	0.266667	0.3	H	H	H	H	H	H	H
D93	0.466667	0.433333	0.466667	C	H	H	H	H	H	H
D94	3.6	1	3	A	A	A	A	A	A	A
D95	0.266667	0.233333	0.4	C	H	H	H	H	H	H
D96	0.0333333	0.0333333	0.0333333	C	B	B	B	B	B	B
D97	3.6	1	3	A	A	A	A	A	A	A
D98	0	0	0	C	H	H	H	H	H	H
D99	0.0333333	0.0333333	0.0333333	C	B	B	B	B	B	B
D100	3.2	1	3	A	A	A	A	A	A	A
D101	0	0	0	C	B	B	B	B	B	B
D102	0	0	0	C	B	B	B	B	B	B
D103	4.6	1	3	A	A	A	A	A	A	A
D104	3.86667	1	3	A	A	A	A	A	A	A
D105	3.36667	1	3	A	A	A	A	A	A	A
D106	4.1	1	3	A	A	A	A	A	A	A
D107	0	0	0	C	B	B	B	B	B	B
D108	0	0	0	C	B	B	B	B	B	B
D109	0	0	0	C	H	H	H	H	H	H
D110	0.433333	0.366667	0.4	H	H	H	H	H	H	H
D111	0.0333333	0.0333333	0.0333333	C	H	H	H	H	H	H
D112	0	0	0	C	B	B	B	B	B	B
D113	0	0	0	H	H	H	H	H	H	H
D114	3.93333	1	3	A	A	A	A	A	A	A
D115	0	0	0	C	B	B	B	B	B	B
D116	3.46667	1	3	A	A	A	A	A	A	A
D117	0	0	0	C	B	B	B	B	B	B
D118	0.0333333	0.0333333	0.0333333	C	H	H	H	H	H	H
D119	0.0333333	0.0333333	0.0333333	C	H	H	H	H	H	H

## Sheet: #6
	Phenotype (Resistance)				Genotype (Marker)
ID	NoU	%LU	SL	Rpp1-b	Sct_199	Satt191	Sat_117	Sat_064	SSR66	SSR24	BARCSOYSSR18_1861	BARCSOYSSR18_1862	BARCSOYSSR18_1863	BARCSOYSSR18_1864	Sat_372
BRS184	1.91111	0.994444	2.48333	(A)	(A)	(A)	(A)	(A)	(A)	(A)	(A)	(A)	(A)	(A)	(A)
PI587855	0	0	0	(B)	(B)	(B)	(B)	(B)	(B)	(B)	(B)	(B)	(B)	(B)	(B)
3-1	0	0	0	C	H	H	H	H	H	H	H	H	H	H	H
3-2	0	0	0	C	B	B	B	B	B	B	B	B	B	B	B
3-3	-	-	-	C	H	H	H	B	B	B	B	B	B	B	B
3-4	0	0	0	C	H	H	H	B	B	B	B	B	B	B	B
3-5	0	0	0	C	H	B	B	B	B	B	B	B	B	B	B
3-6	1.23333	0.9	1.9	A	A	A	A	A	A	A	A	A	A	A	A
3-7	0	0	0	C	H	H	H	H	H	H	H	H	H	H	H
3-8	0	0	0	C	H	H	H	H	H	H	H	H	H	H	H
3-9	1.93333	1	2.13333	A	A	A	A	A	A	A	A	A	A	A	A
3-10	0	0	0	C	H	H	H	H	H	H	H	H	H	H	H
3-11	0	0	0	C	H	H	H	H	H	H	H	H	H	H	H
3-12	-	-	-	C	B	B	B	B	B	B	B	B	B	B	B
3-13	1.5	0.933333	1.86667	A	A	A	A	A	A	A	A	A	A	A	A
3-14	2.1	1	2.43333	A	A	A	A	A	A	A	A	A	A	A	A
3-15	0	0	0	H	B	B	B	H	H	H	H	H	H	H	H
3-17	0	0	0	C	H	H	H	H	H	H	H	H	H	H	H
3-18	0	0	0	C	B	B	B	B	B	B	B	B	B	B	B
3-19	1.5	0.966667	1.76667	A	A	A	A	A	A	A	A	A	A	A	A
4-1	0	0	0	C	H	H	H	H	H	H	H	H	H	H	H
4-2	0	0	0	C	H	H	H	B	B	B	B	B	B	B	B
4-3	0	0	0	C	B	B	B	B	B	B	B	B	B	B	B
4-4	0.0333333	0.0333333	0.0333333	C	H	H	H	H	H	H	H	H	H	H	H
4-5	0	0	0	C	H	H	H	H	H	H	H	H	H	H	H
4-6	0	0	0	C	H	H	H	H	H	H	H	H	H	H	H
4-7	0	0	0	C	H	H	H	H	H	H	H	H	H	H	H
4-8	0	0	0	C	H	H	H	H	H	H	H	H	H	H	H
4-9	0	0	0	C	H	H	H	H	H	H	H	H	H	H	H
4-10	0	0	0	C	H	H	H	H	H	H	H	H	H	H	H
4-11	1.7	0.966667	2.06667	A	A	A	A	A	A	A	A	A	A	A	A
4-12	-	-	-	C	H	B	B	B	B	B	B	B	B	B	B
4-13	0	0	0	C	B	B	B	B	B	B	B	B	B	B	B
4-14	0	0	0	C	H	H	H	H	H	H	H	H	H	H	H
4-15	0	0	0	C	H	H	H	H	H	H	H	H	H	H	H
4-16	0	0	0	C	B	B	B	B	B	B	B	B	B	B	B
4-17	0	0	0	C	B	B	B	B	B	B	B	B	H	H	H
4-18	1.73333	1	2.23333	A	H	H	H	A	A	A	A	A	A	A	A
4-19	1.7	0.966667	1.93333	A	H	H	H	A	A	A	A	A	A	A	A
4-20	1.83333	0.966667	2	A	A	A	A	A	A	A	A	A	A	A	A
5-1	0	0	0	C	H	H	H	H	H	H	H	H	H	H	H
5-2	0	0	0	C	H	H	H	H	H	H	H	B	B	B	B
5-3	1.6	0.933333	2.03333	A	A	A	A	A	A	A	A	A	A	A	A
5-4	0	0	0	C	H	H	H	H	H	H	H	H	H	H	H
5-5	1.46667	1	2.06667	A	A	A	A	A	A	A	A	A	A	A	A
5-6	1.46667	1	2.1	A	A	A	A	A	A	A	A	A	A	A	A
5-7	2.1	1	2	A	A	A	A	A	A	A	A	A	A	A	A
5-8	1.76667	1	2.2	A	A	A	A	A	A	A	A	A	A	A	A
5-9	0	0	0	C	H	H	H	H	H	H	H	H	H	H	H
5-10	0	0	0	C	B	H	H	H	H	H	H	H	H	H	H
5-11	0	0	0	H	B	B	B	H	H	H	H	H	H	H	H
5-12	0	0	0	C	B	B	H	H	H	H	H	H	H	H	H
5-13	0	0	0	C	H	H	H	H	H	H	H	H	H	H	H
5-14	2.43333	1	1.93333	A	A	A	A	A	A	A	A	A	A	A	A
5-15	0	0	0	C	H	H	H	H	H	H	H	H	H	H	H
5-16	1.43333	0.9	1.9	A	A	A	A	A	A	A	A	A	A	A	A
5-17	0	0	0	C	B	B	B	B	B	B	B	B	B	B	B
5-18	1.83333	0.933333	1.86667	A	A	A	A	A	A	A	A	A	A	A	A
5-19	0	0	0	C	B	B	B	B	B	B	B	B	B	B	B
5-20	0	0	0	H	B	B	B	H	H	H	H	H	H	H	H
6-1	0	0	0	C	B	B	B	B	B	B	B	B	B	B	B
6-2	0	0	0	C	H	H	H	H	H	H	H	H	H	H	H
6-3	1.5	0.866667	1.83333	A	H	A	A	A	A	A	A	A	A	A	A
6-4	2.06667	0.966667	2.53333	A	A	A	A	A	A	A	A	A	A	A	A
6-5	2.03333	1	2.06667	A	A	A	A	A	A	A	A	A	A	A	A
6-6	0	0	0	C	A	A	A	H	H	H	H	H	H	H	H
6-8	0	0	0	C	B	B	B	B	B	B	B	B	B	B	B
6-9	0	0	0	C	H	H	H	H	H	H	H	H	H	H	H
6-10	0	0	0	C	H	H	H	H	H	H	H	H	H	H	H
6-11	0	0	0	C	B	B	B	B	B	B	B	B	B	B	B
6-12	0	0	0	C	H	H	H	H	H	H	H	H	H	H	H
6-13	0	0	0	C	H	B	B	B	B	B	B	B	B	B	B
6-14	0	0	0	C	H	H	H	B	B	B	B	B	B	B	B
6-15	1.6	1	1.96667	A	A	A	A	A	A	A	A	A	A	A	A
6-16	0	0	0	C	H	H	H	H	H	H	H	H	H	H	H
6-17	0	0	0	C	H	H	H	H	H	H	H	H	H	H	H
6-18	0	0	0	C	H	H	H	H	H	H	H	H	H	H	H
7-1	0	0	0	C	A	A	A	H	H	H	H	H	H	H	H
7-2	0	0	0	C	A	A	A	H	H	H	H	H	H	H	H
7-3	0	0	0	C	B	B	B	B	B	B	B	B	B	B	B
7-4	1.06667	0.8	1.66667	A	A	A	A	A	A	A	A	A	A	A	A
7-5	0	0	0	C	B	H	H	H	H	H	H	H	H	H	H
7-6	0	0	0	C	B	B	B	B	B	B	B	B	B	B	B
7-7	0	0	0	C	H	H	H	H	H	H	H	H	H	H	H
7-8	0	0	0	C	B	B	B	B	B	B	B	B	B	H	B
7-9	0	0	0	C	B	H	H	H	H	H	H	H	H	H	H
7-10	0	0	0	C	B	B	B	B	B	B	B	B	B	B	B
7-11	1.8	1	2.33333	A	A	A	A	A	A	A	A	A	A	A	A
7-12	1.93333	1	2.33333	A	A	A	A	A	A	A	A	A	A	A	A
7-13	0	0	0	C	B	B	B	B	B	B	B	B	B	B	B
7-14	1.3	0.8	1.5	A	A	A	A	A	A	A	A	A	A	A	H
7-15	0	0	0	C	H	H	H	H	H	H	H	H	H	H	H
7-16	0	0	0	C	B	H	H	H	H	H	H	H	H	H	H
7-17	0	0	0	C	H	B	B	B	B	B	B	B	B	B	B
7-18	0	0	0	C	A	A	A	H	H	H	H	H	H	H	H
7-19	1.83333	0.933333	1.83333	A	A	A	A	A	A	A	A	A	A	A	A
7-20	0	0	0	C	H	H	H	H	H	H	H	H	H	H	H
8-1	-	-	-	C	B	B	B	B	B	B	B	B	B	B	B
8-2	0	0	0	C	H	H	H	H	H	H	H	H	H	H	H
8-3	0	0	0	C	B	B	B	B	B	B	B	B	B	B	B
8-4	1.53333	0.933333	1.6	A	A	A	A	A	A	A	A	A	A	A	A
8-5	0	0	0	C	A	A	A	H	H	H	H	H	H	H	H
8-6	0	0	0	C	A	A	H	H	H	H	H	H	B	B	B
8-7	0	0	0	C	H	H	H	H	H	H	H	H	H	H	H
8-8	1.7	0.9	1.93333	A	H	A	A	A	A	A	A	A	A	A	A
8-9	0.0666667	0.0666667	0.133333	C	H	H	H	H	H	H	H	H	H	H	H
8-10	0	0	0	C	H	H	H	B	B	B	B	B	B	B	B
8-11	0	0	0	C	H	H	H	H	H	H	H	H	H	H	H

## Sheet: #7
					Rpp1-b																		Rpp2				Rpp5
	Phenotype (Resistance)				Genotype (Marker)																		Genotype (Marker)				Genotype (Marker)
ID	NoU	%LU	SL	Rpp1-b	Satt191	Sat_117	BARCSOYSSR18_1793	BARCSOYSSR18_1852	BARCSOYSSR18_1854	BARCSOYSSR18_1856	BARCSOYSSR18_1857	Sat_064	SSR66	SSR24	BARCSOYSSR18_1861	BARCSOYSSR18_1862	BARCSOYSSR18_1863	BARCSOYSSR18_1864	Sat_372	BARCSOYSSR18_1900	BARCSOYSSR18_1949		Satt380	Satt620	BARCSOYSSR16_0912		Sat_275	Sat_280
PI587880A	0	0	0	(A)	(A)	(A)	(A)	(A)	(A)	(A)	(A)	(A)	(A)	(A)	(A)	(A)	(A)	(A)	(A)	(A)	(A)		(A)	(A)	(A)		(A)	(A)
No12-1-A	1.3	0.966667	2.04444	(B)	(B)	(B)	(B)	(B)	(B)	(B)	(B)	(B)	(B)	(B)	(B)	(B)	(B)	(B)	(B)	(B)	(B)		(B)	(B)	(B)		(B)	(B)
Py7-1-1	1.33333	0.966667	1.7	B	B	B	B	B	B	B	B	B	B	B	B	B	B	B	B	B	B		B	H	H		H	H
Py7-1-2	3.83333	1	2.26667	B	B	B	B	B	B	B	B	B	B	B	B	B	B	B	B	H	H		A	A	A		A	A
Py7-1-3	0.0333333	0.0333333	0.0666667	D	H	H	H	H	H	H	H	H	H	H	H	H	H	H	H	H	H		H	H	H		H	H
Py7-1-4	1.23333	1	2.06667	B	B	B	B	B	B	B	B	B	B	B	B	B	B	B	H	H	H		H	H	H		B	B
Py7-1-5	0	0	0	D	H	H	H	H	H	H	H	H	H	H	H	H	H	H	H	H	H		B	B	B		A	A
Py7-1-6	0	0	0	D	H	H	H	H	H	H	H	H	H	H	H	H	H	H	H	H	H		A	A	A		H	H
Py7-1-7	0.7	0.6	0.8	B	H	H	H	B	B	B	B	B	B	B	B	B	B	B	B	B	B		A	H	H		B	B
Py7-1-8	0	0	0	D	A	A	A	A	A	A	A	A	A	A	A	A	A	A	A	A	A		H	H	H		B	B
Py7-1-9	0	0	0	D	H	H	H	H	H	H	H	H	H	H	H	H	H	H	H	H	H		H	H	H		H	H
Py7-1-10	1.26667	0.966667	1.93333	B	H	H	H	B	B	B	B	B	B	B	B	B	B	B	B	B	B		B	B	B		H	H
Py7-1-11	0	0	0	D	H	H	H	H	H	H	H	H	H	H	H	H	H	H	H	H	H		H	H	H		B	B
Py7-1-12	0	0	0	D	H	H	H	H	H	H	H	H	H	H	H	H	H	H	H	H	H		H	H	H		B	B
Py7-1-13	0	0	0	D	H	H	H	H	H	H	H	H	H	H	H	H	H	H	H	H	H		A	A	A		B	B
Py7-1-14	0	0	0	D	H	H	H	H	H	H	H	H	H	H	H	H	H	H	H	H	H		B	H	H		B	B
Py7-1-15	0	0	0	D	H	H	H	H	H	H	H	H	H	H	H	B	B	B	B	B	B		H	H	H		B	B
Py7-1-16	0.0333333	0.0333333	0.0666667	D	H	H	H	H	H	H	H	H	H	H	H	H	H	H	H	H	H		A	A	H		H	H
Py7-1-17	1.56667	0.966667	1.96667	B	H	H	B	B	B	B	B	B	B	B	B	B	B	B	B	B	B		A	A	A		B	H
Py7-1-18	0	0	0	D	H	H	H	H	H	H	H	H	H	H	H	H	H	H	H	H	H		H	H	H		H	A
Py7-1-19	0	0	0	D	H	H	H	H	H	H	H	H	H	H	H	H	H	H	H	H	H		A	A	A		A	A
Py7-1-20	0	0	0	D	A	A	A	A	A	A	A	A	A	A	A	A	A	A	A	A	A		H	H	H		H	H
Py7-1-21	0.8	0.633333	1.06667	B	B	B	B	B	B	B	B	B	B	B	B	B	B	B	B	B	B		A	A	A		B	B
Py7-1-22	0	0	0	D	H	A	A	H	H	H	H	H	H	H	H	H	H	H	H	H	H		A	A	A		H	H
Py7-1-23	0	0	0	D	H	H	H	H	H	H	H	H	H	H	H	H	H	H	H	H	H		A	A	A		H	H
Py7-1-24	0.1	0.1	0.2	D	H	H	A	A	A	A	A	A	A	A	A	A	A	A	A	A	A		H	H	H		H	H
Py7-1-25	0	0	0	D	H	H	H	H	H	H	H	H	H	H	H	H	H	H	H	H	H		A	A	A		H	H
Py7-1-26	0	0	0	D	H	H	H	H	H	H	H	H	H	H	H	H	H	H	H	H	H		H	H	H		H	H
Py7-1-27	0	0	0	D	H	H	H	H	H	H	H	H	H	H	H	H	H	H	H	H	H		H	B	B		A	A
Py7-1-28	0	0	0	D	A	A	A	A	A	A	A	A	A	A	A	A	A	A	A	A	A		A	A	A		A	A
Py7-1-29	0	0	0	D	A	A	A	A	A	A	A	A	A	A	A	A	A	A	A	A	A		B	H	H		H	H
Py7-1-30	0.7	0.666667	1.03333	B	B	B	B	B	B	B	B	B	B	B	B	B	B	B	B	B	B		B	B	B		B	B
Py7-1-31	2.4	1	2	B	B	B	B	B	B	B	B	B	B	B	B	B	B	B	B	B	B		H	H	H		A	A
Py7-1-32	0	0	0	D	A	A	A	A	A	A	A	A	A	A	A	A	A	A	A	A	A		B	B	B		H	B
Py7-1-33	0	0	0	D	H	H	H	H	H	H	H	H	H	H	H	H	H	H	H	H	H		H	H	H		A	A
Py7-1-34	0.285714	0.142857	0.285714	D	A	A	A	A	A	A	A	A	A	A	A	A	A	A	A	A	A		H	H	H		A	A
Py7-1-35	0	0	0	D	H	H	H	H	H	H	H	H	H	H	H	H	H	H	H	H	H		H	H	H		H	H
Py7-1-36	0	0	0	D	H	H	H	H	H	H	H	H	H	H	H	H	H	H	H	H	H		H	H	H		H	H
Py7-1-37	0	0	0	D	B	H	H	H	H	H	H	H	H	H	H	A	A	A	A	A	A		B	B	B		B	B
Py7-1-38	1.66667	1	2	B	B	B	B	B	B	B	B	B	B	B	B	B	B	B	B	B	B		H	H	H		H	H
Py7-1-39	0	0	0	D	H	H	H	H	H	H	H	H	H	H	H	H	H	H	H	H	H		H	H	H		H	H
Py7-1-40	0	0	0	D	H	H	H	H	H	H	H	H	H	H	H	H	H	H	H	H	H		A	A	A		B	B
Py7-1-41	0	0	0	D	A	A	A	A	A	A	A	A	A	A	A	A	A	A	A	A	A		H	H	H		B	B
Py7-1-42	0	0	0	D	H	H	H	H	H	H	H	H	H	H	H	H	H	H	H	H	H		H	A	A		B	B
Py7-1-43	0	0	0	D	H	H	H	H	H	H	H	H	H	H	H	H	H	H	H	H	H		B	B	B		A	A
Py7-1-44	0	0	0	D	H	H	H	H	H	H	H	H	H	H	H	H	H	H	H	H	H		H	B	B		B	B
Py7-1-45	0	0	0	D	H	H	H	H	H	H	H	H	H	H	H	H	H	H	H	H	A		B	H	H		A	A
Py7-1-46	0	0	0	D	A	A	A	A	A	A	A	A	A	A	A	A	A	A	A	A	A		A	H	H		B	B
Py7-1-47	0	0	0	D	H	A	A	A	A	A	A	A	A	A	A	A	A	A	A	A	A		A	A	A		B	B
Py7-1-48	0	0	0	D	H	H	H	H	H	H	H	H	H	H	H	H	H	H	H	H	H		A	A	A		-	H
Py7-1-49	1.9	1	2.06667	B	B	B	B	B	B	B	B	B	B	B	B	B	B	B	B	B	B		A	A	A		H	H
Py7-1-50	1.33333	0.666667	1.33333	B	B	B	B	B	B	B	B	B	B	B	B	B	B	B	B	B	B		B	B	B		H	H
Py7-1-51	0.3	0.2	0.366667	D	B	B	B	H	H	H	H	H	H	H	H	H	H	H	H	H	H		H	H	H		H	H
Py7-1-52	0.1	0.0666667	0.133333	D	H	H	H	H	H	H	H	H	H	H	H	H	H	H	H	H	H		A	A	A		A	A
Py7-1-53	3.73333	1	2.4	B	B	B	B	B	B	B	B	B	B	B	B	B	B	B	B	B	B		A	A	A		A	A
Py7-1-54	0	0	0	D	H	H	H	H	H	H	H	H	H	H	H	H	H	H	H	H	H		H	H	B		H	H
Py7-1-55	0	0	0	D	B	B	B	H	H	H	H	H	H	H	H	H	H	H	H	H	H		H	H	H		H	H
Py7-1-56	0	0	0	D	A	A	A	A	A	A	A	A	A	A	A	A	A	A	A	A	A		A	A	H		H	H
Py7-1-57	2.53333	1	2.1	B	B	B	B	B	B	B	B	B	B	B	B	B	B	B	B	B	B		B	H	H		H	H
Py7-1-58	0	0	0	D	A	A	A	A	A	A	A	A	A	A	A	A	A	A	A	A	A		H	B	B		H	H
Py7-1-59	1.26667	0.866667	1.66667	B	B	B	B	B	B	B	B	B	B	B	B	B	B	B	B	B	B		H	H	H		B	B
Py7-1-60	1.16667	0.933333	1.73333	B	H	H	H	B	B	B	B	B	B	B	B	B	B	B	B	B	B		H	B	B		H	H
Py7-1-61	0	0	0	D	A	A	A	A	A	A	A	A	A	A	A	A	A	A	A	A	H		H	H	H		A	A
Py7-1-62	0	0	0	D	H	H	H	H	H	H	H	H	H	H	H	H	H	H	H	H	H		A	A	A		B	B
Py7-1-63	0	0	0	D	A	A	A	A	A	A	A	A	A	A	A	A	A	-	A	A	A		A	H	H		A	A
Py7-1-64	1.62069	0.965517	1.96552	B	B	B	B	B	B	B	B	B	B	B	B	B	B	B	B	B	B		H	H	H		H	H
Py7-1-65	0	0	0	D	H	H	H	H	H	H	H	H	H	H	H	H	H	H	H	H	H		H	H	H		H	H
Py7-1-66	2.03333	1	2.06667	B	H	H	B	B	B	B	B	B	B	B	B	B	B	B	B	B	B		H	H	H		H	H
Py7-1-67	0	0	0	D	A	A	A	A	A	A	A	A	A	A	A	A	A	A	A	A	A		A	H	H		A	A
Py7-1-68	0	0	0	D	A	A	A	A	A	A	A	A	A	A	A	A	A	A	A	A	A		H	H	H		B	B
Py7-1-69	0	0	0	D	H	H	H	H	H	H	H	H	H	H	H	H	H	H	H	H	H		H	H	H		H	H
Py7-1-70	0	0	0	D	H	H	H	H	H	H	H	H	H	H	H	H	H	H	H	H	H		H	B	B		H	H
Py7-1-71	0	0	0	D	H	H	H	H	H	H	H	H	H	H	H	H	H	H	H	H	H		B	B	B		A	A
Py7-1-72	0	0	0	D	H	H	H	H	H	H	H	H	H	H	H	H	H	H	H	H	A		H	H	H		H	H
Py7-1-73	0.0666667	0.0333333	0.0666667	D	H	H	H	H	H	H	H	H	H	H	H	H	H	H	H	H	H		B	B	B		A	A
Py7-1-74	0	0	0	D	A	A	A	A	A	A	A	A	A	A	A	A	A	A	A	A	A		H	H	H		A	A
Py7-1-75	0.966667	0.766667	1.33333	B	B	B	B	B	B	B	B	B	B	B	B	B	B	B	B	B	B		B	B	B		B	B
Py7-1-76	0	0	0	D	H	H	H	H	H	H	H	H	H	H	H	H	H	H	H	H	H		H	H	H		A	A
Py7-1-77	0	0	0	D	H	H	H	H	H	H	H	H	H	H	H	H	H	H	H	H	H		H	B	B		B	B
Py7-1-78	0	0	0	D	H	H	H	H	H	H	H	H	H	H	H	H	H	H	H	H	H		B	B	B		H	H
Py7-1-79	0	0	0	D	H	H	H	H	H	H	H	H	H	H	H	H	H	H	H	H	H		B	B	B		A	A
Py7-1-80	0	0	0	D	H	H	H	H	H	H	H	H	H	H	H	H	H	H	H	H	H		A	A	A		H	H
Py7-1-81	1.6	1	1.86667	B	B	B	B	B	B	B	B	B	B	B	B	B	B	B	B	B	B		H	H	H		H	H
Py7-1-82	0	0	0	D	A	A	A	A	A	A	A	A	A	A	A	A	A	A	A	A	A		B	B	B		A	A
Py7-1-83	0	0	0	D	A	A	A	A	A	A	A	A	A	A	A	A	A	A	A	A	A		A	A	A		H	H
Py7-1-84	0	0	0	D	H	H	H	H	H	H	H	H	H	H	H	H	H	H	H	H	H		B	B	H		B	B
Py7-1-85	1.83333	0.966667	1.93333	B	B	B	B	B	B	B	B	B	B	B	B	B	B	B	B	B	B		H	H	H		B	B
Py7-1-86	2.83333	1	2.2	B	B	B	B	B	B	B	B	B	B	B	B	B	B	B	B	B	B		A	A	A		H	H
Py7-1-87	0	0	0	D	H	H	H	H	H	H	H	H	H	H	H	H	H	H	H	H	H		B	B	B		A	A
Py7-1-88	0	0	0	D	A	A	A	A	A	A	A	A	A	A	A	A	A	A	A	A	A		H	A	A		A	A
Py7-1-89	0	0	0	D	B	B	B	H	H	H	H	H	H	H	H	H	H	H	H	H	H		H	H	H		A	A
Py7-1-90	0.0526316	0.0526316	0.105263	D	A	A	A	A	A	A	A	A	A	A	A	A	A	A	A	A	A		H	H	H		H	H
Py7-1-91	0	0	0	D	H	H	H	H	H	H	H	H	H	H	H	H	H	H	H	H	H		B	B	B		A	A
Py7-1-92	0.0555556	0.0555556	0.111111	D	H	H	H	H	H	H	H	H	H	H	H	H	H	H	H	H	H		A	A	A		H	H
Py7-1-93	0	0	0	D	B	H	H	H	H	H	H	H	H	H	H	H	H	H	H	H	H		B	B	B		B	B
Py7-1-94	0	0	0	D	A	A	A	A	A	A	A	A	A	A	A	A	A	A	A	A	A		A	A	A		H	H
Py7-1-95	0	0	0	D	H	H	H	H	H	H	H	H	H	H	H	H	H	H	H	H	H		A	A	A		H	H
Py7-1-96	0	0	0	D	H	H	H	H	H	H	H	H	H	H	H	H	H	H	H	H	H		A	A	A		A	A

## Sheet: #8
	Phenotype (Resistance)			Genotype (Marker)
ID	NoU	%LU	SL	Satt380	Sct_001	Sat_255	BARCSOYSSR16_0895	Satt620	BARCSOySSR16_0908	BARCSOySSR16_0912	BARCSOySSR16_0916	Sat_366
BRS184	1.61667	0.916667	1.96667	(A)	(A)	(A)	(A)	(A)	(A)	(A)	(A)	(A)
Iyodaizu	0	0	0	(B)	(B)	(B)	(B)	(B)	(B)	(B)	(B)	(B)
I-1	0.233333	0.2	0.266667	A	A	A	A	A	H	H	H	H
I-2	0.366667	0.3	0.533333	H	H	H	H	H	H	H	H	H
I-3	1.63333	0.933333	1.96667	H	H	H	A	A	A	A	A	A
I-4	0.933333	0.766667	1.6	H	H	H	A	A	A	A	A	A
I-5	0.0333333	0.0333333	0.0666667	H	H	H	H	H	H	H	H	H
I-6	1.86667	0.933333	1.93333	A	A	A	A	A	A	A	A	A
I-7	0	0	0	B	B	B	B	B	B	B	B	H
I-8	0.0666667	0.0666667	0.1	H	H	H	H	H	H	H	H	H
I-9	1.43333	0.833333	1.7	A	A	A	A	A	A	A	A	A
I-10	0	0	0	B	B	B	B	B	B	B	B	B
I-12	0	0	0	A	H	H	H	H	H	H	H	H
I-13	1.9	0.966667	2.23333	A	A	A	A	A	A	H	H	H
I-14	2.1	0.966667	2.13333	A	A	A	A	A	A	A	A	A
I-15	0	0	0	B	B	B	B	B	B	B	B	B
I-16	0.0333333	0.0333333	0.0333333	H	H	H	H	H	H	H	H	H
I-17	0.233333	0.2	0.266667	H	H	H	H	H	H	H	H	H
I-18	1.73333	0.966667	1.93333	A	A	A	A	A	A	A	A	A
I-19	1.66667	0.933333	1.83333	H	A	A	A	A	A	A	A	A
I-20	0	0	0	H	H	H	B	B	B	B	B	B
I-21	1.53333	0.966667	2	H	H	H	A	A	A	A	A	A
I-22	0.666667	0.6	1.16667	H	H	H	H	H	H	H	H	H
I-23	1.83333	0.966667	2	A	A	A	A	A	A	A	A	H
I-24	0	0	0	H	H	H	H	H	H	H	H	H
I-26	1.06667	0.8	1.6	A	A	A	A	A	A	A	A	A
I-27	1.36667	0.933333	2	A	A	A	A	A	A	A	A	A
I-28	0.533333	0.5	0.933333	H	H	H	H	H	H	B	B	B
I-29	0.433333	0.366667	0.666667	H	H	H	H	H	H	H	H	H
I-30	1.26667	0.933333	2.03333	A	A	A	A	A	A	A	A	A
I-31	1.13333	0.866667	1.83333	H	H	H	H	H	H	H	H	H
I-32	1.93333	0.966667	1.96667	A	A	A	A	A	A	A	A	A
I-33	0	0	0	B	B	B	H	H	H	H	H	H
I-34	0.266667	0.2	0.4	H	H	H	H	H	H	H	H	H
I-35	1.46667	0.833333	1.66667	A	A	A	A	A	A	A	A	H
I-36	0.0333333	0.0333333	0.0666667	H	H	H	H	H	H	H	H	H
I-37	0.0333333	0.0333333	0.0666667	B	B	B	B	B	B	B	B	B
I-38	1.56667	0.933333	1.66667	A	A	A	A	A	A	A	A	A
I-39	0	0	0	H	H	H	B	B	B	H	H	H
I-40	0	0	0	H	H	H	H	H	H	H	H	B
I-41	0.0333333	0.0333333	0.0666667	H	H	H	H	H	H	H	H	H
I-42	0.733333	0.6	1.06667	H	H	H	H	H	H	H	H	H
I-43	0.666667	0.666667	1.26667	H	H	H	H	H	H	H	H	H
I-44	1.86667	0.9	1.76667	A	A	A	A	A	A	A	A	A
I-45	0.1	0.0666667	0.1	B	B	B	B	B	B	B	B	B
I-46	0.8	0.733333	1.4	H	H	H	H	H	H	H	H	H
I-47	0.133333	0.1	0.2	H	H	H	H	H	H	H	H	H
I-48	0.266667	0.266667	0.433333	H	H	H	H	H	H	H	H	H
I-49	0	0	0	H	H	H	B	B	B	B	B	B
I-50	0	0	0	B	B	B	B	B	B	B	B	B
I-51	0.266667	0.133333	0.2	A	A	A	H	H	H	H	H	H
I-52	1.86667	1	2.23333	A	A	A	A	A	A	A	A	A
I-53	0.166667	0.0666667	0.0666667	H	H	H	H	H	H	H	H	H
I-54	0.8	0.5	0.933333	H	H	H	H	H	H	H	H	H
I-55	0	0	0	B	B	B	B	B	B	H	H	H
I-56	1.36667	0.966667	2.16667	A	A	A	A	A	A	A	A	A
I-57	0.733333	0.566667	0.9	H	H	H	H	H	H	H	H	H
I-58	0	0	0	B	B	B	B	B	B	B	B	B
I-59	1.3	0.866667	1.66667	H	H	H	H	H	H	H	H	H
I-60	0.166667	0.133333	0.233333	H	H	H	H	H	H	H	H	H
I-61	0.0666667	0.0666667	0.133333	H	H	H	H	H	H	H	H	H
I-62	0.0666667	0.0666667	0.1	H	H	H	H	H	H	H	H	H
I-63	0	0	0	B	B	B	B	B	B	B	B	H
I-64	1.4	1	2.03333	A	A	A	A	A	A	A	A	A
I-65	0.0333333	0.0333333	0.0333333	H	H	H	H	H	H	H	H	H
I-66	1.6	0.966667	2.16667	A	A	A	A	A	A	A	A	A
I-67	2.2	1	2.2	A	A	A	A	A	A	A	A	A
I-68	0.133333	0.1	0.133333	H	H	H	H	H	H	H	H	H
I-69	0	0	0	B	B	B	B	B	B	B	B	B
I-70	0	0	0	H	H	H	H	H	A	A	A	A
I-71	1.53333	0.866667	1.7	A	A	A	A	A	A	A	A	A
I-72	1.33333	0.8	1.6	A	A	A	A	A	A	A	A	A
I-74	1.76667	0.933333	1.86667	H	H	A	A	A	A	A	A	A
I-75	1.9	1	1.93333	A	A	A	A	A	A	A	A	A
I-76	0.533333	0.466667	0.8	H	H	H	H	H	H	H	H	H
I-77	0	0	0	B	B	B	B	B	B	B	B	B
I-79	1.83333	0.933333	1.86667	A	A	A	A	A	A	A	A	A
I-80	0	0	0	H	H	H	B	B	B	B	B	B
I-81	0.166667	0.166667	0.3	H	H	H	H	H	H	H	H	H
I-82	0.333333	0.3	0.466667	A	A	A	H	H	H	H	H	H
I-83	0.333333	0.3	0.6	H	H	H	H	H	H	H	H	H
I-84	0	0	0	H	H	B	B	B	B	B	B	B
I-85	0.1	0.1	0.2	B	B	H	H	H	H	H	H	H
I-86	0.0666667	0.0666667	0.133333	H	H	H	H	H	H	H	H	H
I-87	1.43333	0.9	1.8	H	A	A	A	A	A	A	A	A
I-88	0.1	0.1	0.133333	H	H	H	H	H	H	H	H	H
I-89	0.233333	0.2	0.266667	H	H	H	H	H	H	H	H	H
I-90	0.233333	0.166667	0.3	H	H	H	H	H	H	H	H	H
I-91	1.53333	1	2	A	A	A	A	A	A	A	A	A
I-92	1.26667	0.8	1.56667	H	H	H	H	H	H	H	H	H
I-93	0.2	0.2	0.333333	A	A	A	H	H	H	H	H	H
I-94	0	0	0	B	B	B	B	B	B	B	B	B
I-95	1.93333	1	2.26667	A	A	A	A	A	A	A	A	A
I-96	2.53333	1	2.06667	A	A	A	A	A	A	A	A	A
I-97	0	0	0	B	B	B	B	B	B	H	H	H
I-98	0.133333	0.133333	0.2	H	H	H	H	H	H	H	H	B
I-99	0.133333	0.1	0.133333	H	H	H	H	H	H	H	H	A
I-100	0	0	0	B	B	B	B	B	B	B	B	H
I-101	2.3	0.966667	2.2	A	A	A	A	A	A	A	A	A
I-102	0	0	0	B	B	B	B	B	B	B	B	B
I-103	0.0333333	0.0333333	0.0333333	B	B	B	B	B	B	B	B	B
I-104	0.0333333	0.0333333	0.0333333	H	H	H	H	H	H	H	H	A
I-105	0	0	0	H	H	H	B	B	B	B	B	B
I-106	0.6	0.533333	0.966667	H	H	H	H	H	H	H	H	H
I-107	0.5	0.366667	0.5	H	H	H	H	H	H	H	H	H
I-108	0	0	0	B	B	B	B	B	B	B	B	B
I-109	0.0333333	0.0333333	0.0666667	H	H	H	H	H	H	H	H	B
I-110	0	0	0	B	B	B	B	B	B	B	B	B
I-111	0.766667	0.533333	0.9	H	H	H	H	H	H	H	H	H
I-112	1.93333	1	1.9	A	A	A	A	A	A	A	A	A
I-113	0.733333	0.5	0.5	H	H	H	H	H	H	H	H	H
I-114	0.1	0.1	0.166667	H	H	H	H	H	H	H	H	H
I-115	0.266667	0.266667	0.333333	H	H	H	H	H	H	B	B	B
I-116	1.56667	1	2.13333	H	H	A	A	A	A	A	A	A
I-117	1.26667	0.966667	1.93333	A	A	A	A	A	A	A	A	A
I-118	0	0	0	H	H	H	H	H	H	H	H	H
I-119	0.566667	0.433333	0.7	H	H	H	H	H	H	H	H	H
I-120	0	0	0	B	B	B	B	B	B	B	B	B
I-121	0.2	0.2	0.4	H	H	H	H	H	H	H	H	H
I-122	0.266667	0.233333	0.466667	H	H	H	H	H	H	H	H	H
I-123	0	0	0	B	B	B	B	B	B	B	B	B
I-124	1.5	0.933333	1.9	A	A	A	A	A	A	A	A	A
I-125	1.06667	0.833333	1.63333	A	A	A	A	A	A	A	A	A
I-126	1.73333	1	2.26667	H	A	A	A	A	A	A	A	A
I-127	0.133333	0.0666667	0.133333	A	A	A	A	H	H	H	H	H
I-128	0	0	0	B	B	B	B	B	B	B	B	B
I-129	0.4	0.333333	0.633333	A	H	H	H	H	H	H	H	H
I-130	0.1	0.1	0.166667	H	H	H	H	H	H	H	H	H
I-131	0.233333	0.233333	0.333333	H	H	H	H	H	H	H	H	H
I-132	0.466667	0.333333	0.533333	H	H	H	H	H	H	H	H	H
I-133	0.3	0.3	0.566667	A	A	A	H	H	H	H	H	H
I-134	2.23333	1	2.06667	A	A	A	A	A	A	A	A	A
I-135	0.466667	0.433333	0.833333	H	H	H	H	H	H	H	H	B
I-136	0.3	0.233333	0.466667	H	H	H	H	H	H	H	H	H
I-137	0.2	0.2	0.333333	H	H	H	H	H	H	H	H	H
I-138	1.66667	1	1.93333	A	A	A	A	A	A	A	A	A
I-139	0.0333333	0.0333333	0.0666667	B	B	B	B	B	B	B	B	B
I-140	1.4	0.966667	1.96667	A	A	A	A	A	A	A	A	A
I-141	0.8	0.566667	1.13333	H	H	H	H	H	H	H	H	H
I-142	0.0666667	0.0666667	0.1	H	H	H	H	H	H	H	H	H
I-143	1.96667	1	2.9	A	A	A	A	A	A	A	A	H
I-144	0.3	0.266667	0.433333	H	H	H	H	H	H	H	H	H
I-145	0	0	0	B	B	B	B	B	B	B	B	B
I-146	0.0666667	0.0666667	0.0666667	A	A	H	H	H	H	H	H	H
I-147	0.0666667	0.0666667	0.133333	H	H	H	H	H	H	H	H	H

## Sheet: #9
	Phenotype (Resistance)			Genotype (Marker)
ID	NoU	%LU	SL	Sat_251	Sat_142	BARCSOYSSR06_1404	BARCSOYSSR06_1405	BARCSOYSSR06_1410	Sat_238	BARCSOYSSR06_1460	BARCSOYSSR06_1466	Satt079	STS 70923	Sat_263	BARCSOYSSR06_1486	BARCSOYSSR06_1497	BARCSOYSSR06_1503	BARCSOYSSR06_1509	BARCSOYSSR06_1516	BARCSOYSSR06_1521	BARCSOYSSR06_1530	BARCSOYSSR06_1554	Satt307
BRS184	3.3	1	3	(A)	(A)	(A)	(A)	(A)	(A)	(A)	(A)	(A)	(A)	(A)	(A)	(A)	(A)	(A)	(A)	(A)	(A)	(A)	(A)
PI416764	0.133333	0.133333	0.133333	(B)	(B)	(B)	(B)	(B)	(B)	(B)	(B)	(B)	(B)	(B)	(B)	(B)	(B)	(B)	(B)	(B)	(B)	(B)	(B)
E1	0.633333	0.5	0.566667	B	B	B	B	B	B	B	B	B	B	B	B	B	B	B	B	B	B	B	B
E2	0.266667	0.266667	0.433333	H	H	H	H	H	H	H	H	B	B	B	B	B	B	B	B	B	B	B	B
E3	0.133333	0.133333	0.133333	B	B	B	B	B	B	B	B	B	B	B	B	B	B	B	B	B	B	B	B
E4	1.23333	0.966667	1.46667	H	H	H	H	H	H	H	H	H	H	H	H	H	H	H	H	H	H	H	H
E5	1.3	1	1.8	H	H	H	H	H	H	H	H	H	H	H	H	H	H	H	H	H	H	H	H
E6	0.3	0.266667	0.433333	B	B	B	B	B	B	B	B	B	B	B	B	B	B	B	B	B	B	B	B
E7	0.1	0.1	0.1	B	B	B	B	B	B	B	B	B	B	B	B	B	B	B	B	B	B	B	B
E8	1.23333	0.866667	1.53333	H	H	H	H	H	H	H	H	H	H	H	H	H	H	H	H	H	H	H	H
E9	0.8	0.8	0.833333	H	H	H	H	H	H	H	H	H	H	H	H	H	H	H	H	H	H	H	H
E10	0.4	0.366667	0.4	B	B	B	B	B	B	B	B	B	B	B	B	B	B	B	B	B	B	B	B
E11	1.26667	0.966667	1.53333	H	H	H	H	H	H	H	H	H	H	H	H	H	H	H	H	H	H	H	H
E12	2.86667	1	3	A	A	A	A	A	A	A	A	A	A	A	A	A	A	A	A	A	A	A	A
E13	1.7	1	1.96667	H	H	H	H	H	H	H	H	H	H	H	H	H	H	H	H	H	H	H	H
E14	0.0333333	0.0333333	0.0333333	B	B	B	B	B	B	B	B	B	B	B	B	B	B	B	B	B	B	B	B
E15	1.33333	0.966667	1.66667	A	A	A	A	A	A	A	A	A	A	A	A	A	A	A	A	A	A	A	A
E16	0.0333333	0.0333333	0.0333333	B	B	B	B	B	B	B	B	B	B	B	B	B	B	B	B	B	B	B	B
E17	1.16667	1	1.53333	H	H	H	H	H	H	H	H	H	H	H	H	H	H	H	H	H	H	H	H
E19	3.33333	1	3	A	A	A	A	A	A	A	A	A	A	A	A	A	A	A	A	A	A	A	A
E20	3.33333	1	3	A	A	A	A	A	A	A	A	A	A	A	A	A	A	A	A	A	A	A	A
E21	1.46667	1	1.93333	H	H	H	H	H	H	H	H	H	H	H	H	H	H	H	H	H	H	H	A
E22	0.133333	0.133333	0.133333	H	H	H	H	H	H	H	H	H	H	H	H	H	H	H	H	H	H	H	H
E23	1.53333	1	1.9	H	H	H	H	H	H	H	H	H	H	H	H	H	H	H	H	H	H	H	H
E24	1.13333	0.866667	1	H	H	H	H	H	H	H	H	H	H	H	H	H	H	H	H	H	H	H	H
E25	1.13333	0.833333	1.26667	H	H	H	H	H	H	H	H	H	H	H	H	H	H	H	H	H	H	H	H
E26	1.33333	1	1.63333	H	H	H	H	H	H	H	H	H	H	H	H	H	H	H	H	H	H	H	H
E27	0.133333	0.133333	0.166667	B	B	B	B	B	B	B	B	B	B	B	B	B	B	B	H	H	H	H	H
E28	3.23333	1	3	A	A	A	A	A	A	A	A	A	A	A	A	A	A	A	A	A	A	A	A
E29	0.233333	0.233	0.233333	B	B	B	B	B	B	B	B	B	B	B	B	B	B	B	B	B	B	B	B
E30	1.3	1	2	H	H	H	H	H	H	H	H	H	H	H	H	H	H	H	H	H	H	H	H
E31	1.33333	1	1.9	H	H	H	H	H	H	H	H	H	H	H	H	H	H	H	H	H	H	H	H
E32	1.1	1	1.8	H	H	H	H	H	H	H	H	H	H	H	H	H	H	H	H	H	H	H	H
E33	3.7	1	3	A	A	A	A	A	A	A	A	A	A	A	A	A	A	A	A	A	A	A	A
E34	0.233333	0.233	0.233333	B	B	B	B	B	B	B	B	B	B	B	B	B	B	B	B	B	B	B	B
E35	1.23333	1	1.7	H	H	H	H	H	H	H	H	H	H	H	H	H	H	H	H	H	H	H	H
E36	2.13333	1	2.66667	H	H	H	H	A	A	A	A	A	A	A	A	A	A	A	A	A	A	A	A
E37	1.4	0.933	1.4	A	A	A	A	A	A	A	A	A	A	A	A	A	A	A	A	A	A	A	A
E38	1.56667	1	1.73333	H	H	H	H	H	H	H	H	H	H	H	H	H	H	H	H	H	H	H	H
E40	3.8	1	3	A	A	A	A	A	A	A	A	A	A	A	A	A	A	A	A	A	A	A	H
E41	1.26667	1	1.83333	A	A	A	A	A	A	A	A	A	A	A	A	A	A	A	A	A	A	A	A
E42	0.733333	0.667	0.9	B	B	B	B	B	B	B	B	B	B	B	B	B	B	B	B	B	B	B	B
E43	1.7	1	2.03333	B	B	B	B	B	B	B	B	H	H	H	H	H	H	H	H	H	H	H	H
E44	1.36667	0.967	1.66667	H	H	H	H	H	H	H	H	H	H	H	H	H	H	H	H	H	H	H	H
E45	1.3	0.933	1.86667	H	H	H	H	H	H	H	H	H	H	H	H	H	H	H	H	B	B	B	B
E46	0.833333	0.833	0.833333	H	H	H	H	H	H	H	H	H	H	H	H	H	H	H	H	H	H	H	H
E47	3	1	3	A	A	A	A	A	A	A	A	A	A	A	A	A	A	A	A	A	A	A	A
E48	1.03333	0.867	1.13333	H	H	H	H	H	H	H	H	H	H	H	H	H	H	H	H	H	H	H	H
E49	0.5	0.433	0.533333	H	H	B	B	B	B	B	B	B	B	B	B	B	B	B	B	B	B	B	B
E50	0.3	0.3	0.3	B	B	B	B	B	B	B	B	B	B	B	B	B	B	B	B	B	B	B	B
E51	0.333333	0.3	0.333333	B	B	B	B	B	B	B	B	B	B	B	B	B	B	B	B	B	B	B	B
E52	0.766667	0.733	0.733333	H	H	H	H	H	H	H	H	H	H	H	H	H	H	H	H	H	H	H	H
E53	1.46667	1	1.83333	A	A	A	A	A	A	A	A	A	A	A	A	A	A	H	H	H	H	H	H
E54	0.466667	0.433	0.5	B	B	B	B	B	B	B	B	B	B	B	B	B	B	B	B	B	B	B	B
E55	1.6	1	2	H	H	H	H	H	H	H	H	H	H	H	H	H	H	H	H	H	H	H	H
E56	0.566667	0.433	0.5	B	B	B	B	B	B	B	B	B	B	B	B	B	B	B	B	B	B	B	B
E57	1.13333	1	1.26667	A	A	A	A	A	A	A	A	A	A	A	A	A	A	A	A	A	A	A	A
E58	1.06667	0.867	1.26667	H	H	H	H	H	H	H	H	H	H	H	H	H	H	H	H	H	H	H	H
E59	0.766667	0.6	0.933333	B	B	B	B	B	B	B	B	B	B	B	B	B	B	B	B	B	B	B	B
E60	0.166667	0.167	0.166667	H	H	H	H	H	H	H	H	H	H	H	H	H	H	H	H	H	H	H	A
E61	1.53333	0.967	1.73333	H	H	H	H	H	H	H	H	H	H	H	H	H	H	H	H	H	H	H	H
E62	1.16667	1	1.83333	A	A	A	A	A	A	A	A	A	A	A	A	A	A	A	A	A	A	A	A
E63	2.26667	1	2.6	A	A	A	A	A	A	A	A	A	A	A	A	A	A	A	A	A	A	A	A
E64	1.23333	0.833	1.16667	H	H	H	H	H	H	H	H	H	H	H	H	H	H	H	H	H	H	H	H
E65	1.56667	1	1.96667	H	H	H	H	H	H	H	H	H	H	H	H	H	H	H	H	H	H	H	H
E66	4.26667	1	3	A	A	A	A	A	A	A	A	A	A	A	A	A	A	A	A	A	A	A	A
E67	1.26667	0.967	1.5	H	H	H	H	H	H	H	H	H	H	H	H	H	H	H	H	H	H	H	H
E68	0.4	0.4	0.566667	B	B	B	B	B	B	B	B	B	B	B	B	B	B	B	B	B	B	B	B
E69	0.433333	0.367	0.433333	B	B	B	B	B	B	B	B	B	B	B	B	B	B	B	B	B	B	B	B
E70	0.2	0.2	0.266667	B	B	B	B	B	B	B	B	B	B	B	B	B	B	B	B	B	B	B	B
E71	1.4	1	1.86667	H	H	H	H	H	H	H	H	H	H	H	H	H	H	H	H	H	H	H	H
E72	3.1	1	2.86667	A	A	A	A	A	A	A	A	A	A	A	A	A	A	A	A	A	A	A	A
E73	2.9	1	3	H	H	A	A	A	A	A	A	A	A	A	A	A	A	A	A	A	A	A	A
E74	0.5	0.4	0.533333	B	B	B	B	B	B	B	B	B	B	B	B	B	B	B	B	B	B	B	B
E75	0.633333	0.633	0.7	B	B	B	B	B	B	B	B	B	B	B	B	B	B	B	B	B	B	B	B
E76	2.9	1	3	A	A	A	A	A	A	A	A	A	A	A	A	A	A	A	A	A	A	A	A
E77	1.36667	1	2	H	H	H	H	H	H	H	H	H	H	H	H	H	H	H	H	H	H	H	H
E78	0.333333	0.267	0.366667	B	B	B	H	H	H	H	H	H	H	H	H	H	H	H	H	H	H	H	H
E79	0.0666667	0.067	0.0666667	B	B	B	B	B	B	B	B	B	B	B	B	B	B	B	B	B	B	B	B
E80	1.23333	1	2.06667	H	H	H	H	H	H	H	H	H	H	H	H	H	H	H	H	H	H	H	H
E81	0.5	0.4	0.566667	B	B	B	B	B	B	B	B	B	B	B	B	B	H	H	H	H	H	H	H
E82	1.46667	1	1.63333	H	H	H	H	H	H	H	H	H	H	H	H	H	H	H	H	H	H	H	H
E83	1.73333	1	2	A	A	A	A	A	A	A	A	A	A	A	A	A	A	A	A	A	A	A	A
E84	0.2	0.167	0.166667	B	B	B	B	B	B	B	B	B	B	B	B	B	B	B	B	B	B	B	B
E85	1.3	0.967	1.4	H	H	H	H	H	H	H	H	H	H	H	H	H	H	H	H	H	H	H	H
E86	1.1	0.833	1.4	B	B	B	B	B	B	B	B	B	B	B	B	B	B	B	B	B	B	B	H
E87	1.63333	1	2.03333	A	A	A	A	A	A	A	A	A	A	A	A	H	H	H	H	H	H	H	H
E88	0.1	0.1	0.1	B	B	B	B	B	B	B	B	B	B	B	B	B	B	B	B	B	B	B	B

## Sheet: #10
	Phenotype (Resistance)			Genotype (Marker)
ID	NoU	%LU	SL	Sc21_2716	Sc21_2922	Satt288	BARCSOYSSR18_1540	BARCSOYSSR18_1548	BARCSOYSSR18_1551	Sc21_3420	BARCSOYSSR18_1557	BARCSOYSSR18_1568	BARCSOYSSR18_1572	BARCSOYSSR18_1576	BARCSOYSSR18_1580	BARCSOYSSR18_1587	Sc21_4808	AF162283
BRS184	1.65556	0.966667	2.04444	(A)	(A)	(A)	(A)	(A)	(A)	(A)	(A)	(A)	(A)	(A)	(A)	(A)	(A)	(A)
PI459025	0.0222222	0.0222222	0.0444444	(B)	(B)	(B)	(B)	(B)	(B)	(B)	(B)	(B)	(B)	(B)	(B)	(B)	(B)	(B)
R4-1	0.1	0.1	0.2	B	B	B	B	B	B	B	B	B	B	B	B	B	H	H
R4-2	0.7	0.6	1.06667	H	H	H	H	H	H	H	H	H	H	H	H	H	H	H
R4-3	0.366667	0.366667	0.5	B	B	B	B	B	B	B	B	B	B	B	B	B	B	B
R4-4	0	0	0	B	B	B	B	B	B	B	B	B	B	B	B	H	H	H
R4-5	1.26667	0.9	1.76667	A	A	A	A	H	H	H	H	H	H	H	H	H	H	H
R4-6	0	0	0	B	B	B	B	B	B	B	B	B	B	B	B	B	B	B
R4-7	0.9	0.633333	1.23333	H	H	H	H	H	H	H	-	-	H	H	H	H	H	H
R4-8	0.7	0.566667	1.2	H	H	H	H	H	H	H	H	H	H	H	H	H	H	H
R4-9	0.3	0.3	0.5	H	H	H	H	H	H	H	H	H	H	-	H	H	H	H
R4-10	0.5	0.5	0.9	H	H	H	H	H	H	H	H	H	H	H	H	H	H	H
R4-11	0.433333	0.4	0.8	H	H	H	H	H	H	H	H	H	H	H	H	H	H	H
R4-12	0.233333	0.2	0.3	B	B	B	B	B	B	B	B	B	B	B	B	B	B	B
R4-13	0.266667	0.233333	0.4	B	B	B	B	B	B	B	B	B	B	B	B	H	H	H
R4-14	1	0.833333	1.66667	H	H	H	H	H	H	H	H	H	H	H	H	H	H	H
R4-15	1.83333	0.933333	2.4	A	A	A	A	A	A	A	A	A	A	A	A	A	A	A
R4-16	0.633333	0.533333	0.833333	H	H	H	H	H	H	H	H	H	H	H	H	H	H	H
R4-17	1.6	0.866667	1.66667	A	A	A	A	A	A	A	A	A	A	A	A	A	A	A
R4-19	0.1	0.1	0.166667	H	H	H	H	H	H	H	H	H	H	H	H	H	H	H
R4-20	0.1	0.1	0.166667	B	B	B	B	B	B	B	B	B	B	B	B	B	B	H
R4-21	0.833333	0.666667	1.2	H	H	H	H	H	H	H	H	H	H	H	H	H	A	A
R4-22	2.2	0.9	2.63333	A	A	A	A	A	A	A	A	A	A	A	A	A	H	H
R4-23	1.33333	0.933333	1.86667	H	H	H	H	H	H	H	H	H	H	H	H	H	H	H
R4-24	2.3	0.966667	2.4	A	A	A	A	A	A	A	A	-	A	A	A	A	A	A
R4-25	0.533333	0.466667	0.8	H	H	H	H	H	H	H	H	H	H	H	H	H	H	H
R4-26	0.9	0.666667	1.33333	H	H	H	H	H	H	H	H	H	H	H	H	H	H	H
R4-27	0.8	0.633333	1.2	H	H	H	H	H	H	H	H	H	H	H	H	H	H	H
R4-28	0.2	0.2	0.333333	B	B	B	B	B	B	B	B	B	B	B	B	B	B	B
R4-29	1.76667	0.933333	2.1	A	A	A	A	A	A	A	A	A	A	A	A	A	A	A
R4-30	0.966667	0.833333	1.7	H	H	H	H	H	H	H	H	H	H	H	H	H	B	B
R4-31	0.1	0.1	0.166667	B	B	B	B	B	B	B	B	B	B	B	B	B	B	B
R4-32	0.4	0.366667	0.633333	H	H	H	H	H	H	H	H	H	H	H	H	H	H	H
R4-33	0.3	0.266667	0.466667	B	B	B	B	B	B	B	B	B	B	B	B	B	B	B
R4-34	1.03333	0.933333	1.86667	H	H	H	H	H	H	H	H	H	H	H	H	H	H	H
R4-35	0.1	0.1	0.2	B	B	B	B	B	B	B	B	B	B	B	B	B	B	H
R4-36	1.43333	0.933333	1.96667	A	A	A	A	A	A	A	A	A	A	A	A	A	A	A
R4-37	2.1	0.966667	1.93333	A	A	A	A	A	A	A	A	A	A	A	A	A	A	A
R4-38	0.8	0.633333	1.2	H	H	H	H	H	H	H	H	H	H	H	H	H	H	H
R4-39	0.8	0.566667	1	H	H	H	H	H	H	H	H	H	H	H	H	H	A	A
R4-40	0.133333	0.133333	0.266667	H	H	H	H	H	H	H	H	H	H	H	H	H	B	B
R4-41	0.233333	0.233333	0.433333	H	H	H	H	H	H	H	H	H	H	H	H	H	H	H
R4-42	0.2	0.2	0.366667	H	H	H	H	H	H	H	H	H	H	H	H	H	H	H
R4-43	1.9	0.933333	2.2	A	A	A	A	A	A	A	A	A	A	A	A	A	A	A
R4-44	0.233333	0.233333	0.4	B	B	B	B	B	B	B	B	B	B	B	B	B	B	B
R4-45	0.666667	0.466667	0.866667	B	B	B	B	B	B	B	B	B	B	B	B	B	B	B
R4-46	0.266667	0.2	0.4	B	B	B	B	B	B	B	B	B	B	B	B	B	B	H
R4-47	1.9	1	2.6	H	H	H	H	A	A	A	A	A	A	A	A	A	A	A
R4-48	0.833333	0.533333	1.03333	H	H	H	H	H	H	H	H	H	H	H	H	H	H	H
R4-49	0.133333	0.1	0.2	B	B	B	B	B	B	B	B	B	B	B	B	B	B	B
R4-50	0.1	0.1	0.2	B	B	B	B	B	B	B	B	B	B	B	B	B	B	B
R4-51	0.0666667	0.0333333	0.0666667	B	B	B	B	B	B	B	B	B	B	B	B	B	H	H
R4-52	0.166667	0.166667	0.333333	H	H	H	H	H	H	H	H	H	H	H	H	H	H	H
R4-53	0.0333333	0.0333333	0.0666667	H	H	H	H	H	H	H	H	H	H	H	H	H	H	H
R4-54	0.1	0.1	0.2	H	H	H	H	H	H	H	H	H	H	H	H	H	H	H
R4-55	0.166667	0.166667	0.333333	H	H	H	H	H	H	H	H	H	H	H	H	H	H	H
R4-56	1.5	0.966667	2.23333	A	A	A	A	A	A	A	A	A	A	A	A	A	A	A
R4-57	0.3	0.3	0.566667	H	H	H	H	H	H	H	H	H	H	H	H	H	H	H
R4-58	0.2	0.2	0.333333	H	H	H	H	H	H	H	H	H	H	H	H	H	H	B
R4-59	0.933333	0.7	1.4	H	H	H	H	H	H	H	H	H	H	H	H	H	H	H
R4-60	0.9	0.733333	1.4	H	H	H	H	H	H	H	H	H	H	H	H	H	H	H
R4-61	0.2	0.2	0.366667	B	B	B	B	B	B	B	B	B	B	B	B	B	B	B
R4-62	0.666667	0.566667	0.966667	H	H	H	H	H	H	H	H	H	H	H	H	H	H	H
R4-63	0.766667	0.533333	1.06667	H	H	H	H	H	H	H	H	H	H	H	H	H	H	H
R4-64	2.16667	0.966667	2.33333	H	H	H	H	A	A	A	A	A	A	A	A	A	A	A
R4-65	2.16667	1	2.63333	A	A	A	A	A	A	A	A	A	A	A	A	A	A	A
R4-66	0.0333333	0.0333333	0.0666667	B	B	B	B	B	B	B	B	B	B	B	B	B	B	B
R4-67	0.1	0.1	0.133333	B	B	B	B	B	B	B	B	B	B	B	B	B	B	B
R4-68	0.233333	0.233333	0.366667	H	H	H	H	H	H	H	H	H	H	H	H	H	H	H
R4-69	0.133333	0.1	0.166667	B	B	B	B	B	B	B	B	B	B	B	B	B	B	B
R4-70	2.13333	1	2.56667	A	A	A	A	A	A	A	A	A	A	A	A	A	H	H
R4-71	1	0.766667	1.5	H	H	H	H	H	H	H	H	H	H	H	H	H	H	H
R4-72	0.566667	0.433333	0.833333	B	B	B	B	B	B	B	B	B	B	B	B	B	A	A
R4-73	0.1	0.1	0.133333	B	B	B	B	B	B	B	B	B	B	B	B	B	B	B
R4-74	0.766667	0.6	1.03333	H	H	H	H	H	H	H	H	H	H	H	H	H	H	H
R4-75	0.1	0.1	0.133333	B	B	B	B	B	B	B	B	B	B	B	B	B	H	H
R4-76	0.5	0.366667	0.666667	B	B	B	B	B	B	B	B	B	B	B	B	B	H	H
R4-77	2.03333	0.933333	2.06667	H	H	H	H	H	H	A	A	A	A	-	A	A	A	A
R4-78	0.933333	0.8	1.53333	H	H	H	H	H	H	H	H	H	H	H	H	H	H	H
R4-79	0.933333	0.8	1.56667	H	H	H	H	H	H	H	H	H	H	H	H	H	H	H
R4-80	0.266667	0.266667	0.433333	H	H	H	H	B	B	B	B	B	B	B	B	B	B	B
R4-81	0.5	0.366667	0.7	B	B	B	B	B	B	B	B	B	B	B	B	B	H	H
R4-82	0.766667	0.6	1.13333	B	B	B	B	B	B	B	B	B	B	B	B	B	B	B
R4-83	1.13333	0.866667	1.8	H	H	H	H	H	H	H	H	H	H	H	H	H	H	H
R4-84	1.1	0.933333	2	H	H	H	H	H	H	H	H	H	H	H	H	H	H	H
R4-85	2.03333	1	2.5	A	A	A	A	A	A	A	A	A	A	A	A	A	A	A
R4-86	1.06667	0.8	1.56667	H	H	H	H	H	H	H	H	H	H	H	H	H	H	H
R4-87	0.133333	0.133333	0.266667	B	B	B	B	B	B	B	B	B	B	B	B	B	B	B
R4-88	0.7	0.5	0.933333	H	H	H	H	H	H	H	H	H	H	H	H	H	H	H
R4-89	2.7	1	2.5	A	A	A	A	A	A	A	A	A	A	A	A	A	A	A
R4-91	1	0.733333	1.53333	H	H	H	H	H	H	H	H	H	H	H	H	H	H	B
R4-92	2.5	1	2.4	A	A	A	A	A	A	A	A	A	A	A	A	A	H	H
R4-93	0.7	0.633333	1.1	H	H	H	H	H	H	H	H	H	H	H	H	H	H	H
R4-94	0.8	0.633333	1	H	H	H	H	H	H	H	H	H	H	H	H	H	H	H
R4-95	0.133333	0.1	0.133333	B	B	B	B	B	B	B	B	B	B	B	B	B	H	H
R4-96	1	0.8	1.6	H	H	H	H	H	H	H	H	H	B	B	B	B	B	B
R4-97	1.06667	0.866667	1.66667	H	H	H	H	H	H	H	H	H	H	H	H	H	H	H
R4-98	0.0666667	0.0666667	0.0666667	B	B	B	B	B	B	B	B	B	B	B	B	B	B	B
R4-99	1.5	0.866667	1.73333	H	H	H	H	H	H	H	H	H	H	H	H	H	H	A

[truncated: 3 more sheets: #11, #12, #13]
